# Supplementary material for: Exploration of fecal microbiota in newly diagnosed patients with inflammatory bowel disease using shotgun metagenomics
Source: Front Cell Infect Microbiol. 2025 Jul 1;15:1595884. doi: 10.3389/fcimb.2025.1595884 (PMC12259665; doi:10.3389/fcimb.2025.1595884)
Supplement: Supplementary file 2 [file Table2.xls]

## Sheet: taxon_table
Supplementary Table 1. Reference genomes and species used in the custom mapping database. The database used for taxonomic classification was generated with the Kraken2-build application and includes components for Refeq archaea, bacteria, viral, plasmid, human, UniVec_Core, protozoa and fungi. The TaxRank column uses one letter initials to represent levels ROOT, DOMAIN, KINGDOM, PHYLUM, CLASS, OR…
TaxRank	TaxID	Taxon
R	1	root
R1	131567	cellular organisms
D	2	Bacteria
P	1224	Pseudomonadota
C	1236	Gammaproteobacteria
O	72274	Pseudomonadales
F	135621	Pseudomonadaceae
G	286	Pseudomonas
G1	196821	unclassified Pseudomonas
S	2908006	Pseudomonas sp. T1-3-2
S	2931382	Pseudomonas sp. PIA16
S	1028989	Pseudomonas sp. StFLB209
S	2678260	Pseudomonas sp. Ost2
S	3002903	Pseudomonas sp. BSw22131
S	1981174	Pseudomonas sp. M30-35
S	2320270	Pseudomonas sp. DG56-2
S	2893890	Pseudomonas sp. KNUC1026
S	1856685	Pseudomonas sp. TCU-HL1
S	1755504	Pseudomonas sp. DY-1
S	2961893	Pseudomonas sp. ZM23
S	2991051	Pseudomonas sp. KU26590
S	2972478	Pseudomonas sp. LS1212
S	2653853	Pseudomonas sp. SCB32
S	2975049	Pseudomonas sp. N3-W
S	2866808	Pseudomonas sp. MM211
S	2883205	Pseudomonas sp. L5B5
S	1930532	Pseudomonas sp. CC6-YY-74
S	2895486	Pseudomonas sp. B21-040
S	2049589	Pseudomonas sp. HLS-6
S	3029060	Pseudomonas sp. PSKL.D1
S	1736226	Pseudomonas sp. Leaf58
S	2498848	Pseudomonas sp. MPC6
S	2986947	Pseudomonas sp. WJP1
S	2811422	Pseudomonas sp. PDNC002
S	1881017	Pseudomonas sp. 7SR1
S	1283291	Pseudomonas sp. URMO17WK12:I11
S	3020843	Pseudomonas sp. Q1-7
S	2986927	Pseudomonas sp. BT-42-2
S	2974552	Pseudomonas sp. GCEP-101
S	2994661	Pseudomonas sp. SL4(2022)
S	2998079	Pseudomonas sp. GOM7
S	2706126	Pseudomonas sp. OIL-1
S	2730848	Pseudomonas sp. ADAK18
S	2705472	Pseudomonas sp. MTM4
S	2866807	Pseudomonas sp. MM213
S	2730847	Pseudomonas sp. ADAK13
S	658630	Pseudomonas sp. CMR5c
S	1357074	Pseudomonas sp. LS44
S	1294143	Pseudomonas sp. ATCC 13867
S	2678259	Pseudomonas sp. Seg1
S	2054919	Pseudomonas sp. S09G 359
S	2726989	Pseudomonas sp. gcc21
S	2745519	Pseudomonas sp. OE 28.3
S	3019968	Pseudomonas sp. MM227
S	2901380	Pseudomonas sp. NIBR-H-19
S	1573719	Pseudomonas sp. S35
S	2748080	Pseudomonas sp. ABC1
S	2895495	Pseudomonas sp. B21-056
S	2052956	Pseudomonas sp. ACM7
S	2201356	Pseudomonas sp. 31-12
S	2895473	Pseudomonas sp. B21-015
S	2874628	Pseudomonas sp. p1(2021b)
S	1573718	Pseudomonas sp. S34
S	2073078	Pseudomonas sp. DTU12.3
S	2871095	Pseudomonas sp. DR48
S	2735906	Pseudomonas sp. B11D7D
S	1344094	Pseudomonas sp. HN11
S	2604941	Pseudomonas sp. C27(2019)
S	2944234	Pseudomonas sp. LRP2-20
S	2823875	Pseudomonas sp. Tri1
S	2219057	Pseudomonas sp. LG1E9
S	2898441	Pseudomonas sp. J452
S	2726956	Pseudomonas sp. MSPm1
S	2973088	Pseudomonas sp. BW7P1
S	2815936	Pseudomonas sp. PP3
S	2895490	Pseudomonas sp. B21-048
S	2895494	Pseudomonas sp. B21-054
S	2895480	Pseudomonas sp. B21-028
S	658644	Pseudomonas sp. R5-89-07
S	2895493	Pseudomonas sp. B21-053
S	2025658	Pseudomonas sp. NS1(2017)
S	2962597	Pseudomonas sp. Z8(2022)
S	2850559	Pseudomonas sp. HS6
S	2971912	Pseudomonas sp. CBS
S	2866592	Pseudomonas sp. Marseille-Q3773
S	2678257	Pseudomonas sp. St316
S	2964670	Pseudomonas sp. IT P374
S	2804761	Pseudomonas sp. 15A4
S	2812000	Pseudomonas sp. SDM007
S	2479392	Pseudomonas sp. LTJR-52
S	1573712	Pseudomonas sp. R84
S	2614442	Pseudomonas sp. LPB0260
S	2825975	Pseudomonas sp. SCA2728.1_7
S	2920387	Pseudomonas sp. LS.1a
S	3019098	Pseudomonas sp. TUM22785
S	3003351	Pseudomonas sp. GXZC
S	2590776	Pseudomonas sp. NIBRBAC000502773
S	1573711	Pseudomonas sp. R76
S	2870750	Pseudomonas sp. CYM-20-01
S	2749999	Pseudomonas sp. RtIB026
S	2774459	Pseudomonas sp. IzPS59
S	2855434	Pseudomonas sp. AO-1
S	2731552	Pseudomonas sp. Sm006
S	2866626	Pseudomonas sp. 2hn
S	2895491	Pseudomonas sp. B21-051
S	2895471	Pseudomonas sp. B21-010
S	2841064	Pseudomonas sp. SK3(2021)
S	2895475	Pseudomonas sp. B21-019
S	1649877	Pseudomonas sp. CCOS 191
S	2678261	Pseudomonas sp. Pc102
S	2870860	Pseudomonas sp. DNDY-54
S	1827300	Pseudomonas sp. MYb193
S	1207075	Pseudomonas sp. UW4
S	1855380	Pseudomonas sp. Z003-0.4C(8344-21)
S	2018067	Pseudomonas sp. FDAARGOS_380
S	2662033	Pseudomonas sp. NY5710
S	2729423	Pseudomonas sp. SK
S	3020907	Pseudomonas sp. JBR1
S	1611770	Pseudomonas sp. MRSN 12121
S	2895476	Pseudomonas sp. B21-021
S	2834406	Pseudomonas sp. RC3H12
S	2867408	Pseudomonas sp. 3-2
S	2605424	Pseudomonas sp. J380
S	2054914	Pseudomonas sp. 02C 26
S	2795724	Pseudomonas sp. MPFS
S	1259844	Pseudomonas sp. FGI182
S	1758730	Pseudomonas sp. BIOMIG1BAC
S	1534110	Pseudomonas sp. DR 5-09
S	1898684	Pseudomonas sp. LPH1
S	2866278	Pseudomonas sp. S07E 245
S	2895489	Pseudomonas sp. B21-047
S	2871493	Pseudomonas sp. SC3(2021)
S	2126069	Pseudomonas sp. LBUM920
S	2730851	Pseudomonas sp. ADAK22
S	2005388	Pseudomonas sp. RU47
S	2774873	Pseudomonas sp. ADPe
S	2749808	Pseudomonas sp. Y5-11
S	1573720	Pseudomonas sp. S49
S	2879114	Pseudomonas sp. HS-18
S	2895485	Pseudomonas sp. B21-036
S	2697023	Pseudomonas sp. AN-B15
S	2054915	Pseudomonas sp. 09C 129
S	1886807	Pseudomonas sp. TMW 2.1634
S	118613	Pseudomonas sp. B10
S	2678258	Pseudomonas sp. Cab53
S	95619	Pseudomonas sp. M1
S	2866386	Pseudomonas sp. ERGC3:05
S	2895496	Pseudomonas sp. B21-059
S	1173283	Pseudomonas sp. R3-18-08
S	2083054	Pseudomonas sp. LG1D9
S	1636610	Pseudomonas sp. PONIH3
S	2749807	Pseudomonas sp. Y39-6
S	2169583	Pseudomonas sp. SXM-1
S	1500687	Pseudomonas sp. St29
S	2895474	Pseudomonas sp. B21-017
S	253237	Pseudomonas sp. phDV1
S	107445	Pseudomonas sp. A2
S	2738843	Pseudomonas sp. B14-6
S	2654238	Pseudomonas sp. DTU12.1
S	2867409	Pseudomonas sp. NEEL19
S	2886361	Pseudomonas sp. HN8-3
S	2895483	Pseudomonas sp. B21-032
S	2664899	Pseudomonas sp. CFSAN084952
S	2862945	Pseudomonas sp. ArH3a
S	2895472	Pseudomonas sp. B21-012
S	2939495	Pseudomonas sp. NY11382
S	676210	Pseudomonas sp. ATCC 43928
S	2083053	Pseudomonas sp. SWI44
S	1855331	Pseudomonas sp. A214
S	2793103	Pseudomonas sp. IAC-BECa141
S	2067572	Pseudomonas sp. NC02
S	1206777	Pseudomonas sp. Lz4W
S	2083052	Pseudomonas sp. SWI36
S	1500686	Pseudomonas sp. Os17
S	2933816	Pseudomonas sp. BC42
S	1659194	Pseudomonas sp. GR 6-02
S	2861775	Pseudomonas sp. YeP6b
S	2777367	Pseudomonas sp. OST1909
S	2651048	Pseudomonas sp. CFA
S	2069256	Pseudomonas sp. XWY-1
S	2864101	Pseudomonas sp. So3.2b
S	1173273	Pseudomonas sp. R2-37-08W
S	2762896	Pseudomonas sp. MPDS
S	2884805	Pseudomonas sp. HN2
S	658642	Pseudomonas sp. R4-34-07
S	2898483	Pseudomonas sp. 7-41
S	2895487	Pseudomonas sp. B21-041
S	1173288	Pseudomonas sp. R4-39-08
S	2083055	Pseudomonas sp. LH1G9
S	1415630	Pseudomonas sp. TKP
S	645292	Pseudomonas sp. T8
S	1173270	Pseudomonas sp. R1-43-08
S	2597770	Pseudomonas sp. BJP69
S	1173284	Pseudomonas sp. R3-52-08
S	1602166	Pseudomonas sp. St290
S	2870840	Pseudomonas sp. DR208
S	147212	Pseudomonas sp. SW-3
S	2961531	Pseudomonas sp. KHPS1
S	658643	Pseudomonas sp. R4-35-07
S	2892442	Pseudomonas sp. CIP-10
S	1173280	Pseudomonas sp. R2-60-08W
S	2886360	Pseudomonas sp. HN2-3
S	69328	Pseudomonas sp. VLB120
S	2926671	Pseudomonas sp. I3-I5
S	2895484	Pseudomonas sp. B21-035
S	2861799	Pseudomonas sp. Colony2
S	2813842	Pseudomonas sp. SORT22
S	658632	Pseudomonas sp. R11-23-07
S	2856556	Pseudomonas sp. HD6515
S	2895477	Pseudomonas sp. B21-023
S	2895482	Pseudomonas sp. B21-031
S	1338689	Pseudomonas sp. JY-Q
S	658641	Pseudomonas sp. R2-7-07
S	2587597	Pseudomonas sp. SWI7
S	2799184	Pseudomonas sp. Eqa60
S	2609418	Pseudomonas sp. KUIN-1
S	1573704	Pseudomonas sp. R32
S	2821559	Pseudomonas sp. IsoF
S	1702250	Pseudomonas sp. IB20
S	2083051	Pseudomonas sp. SWI6
S	2841063	Pseudomonas sp. SK2
S	1495331	Pseudomonas sp. WCS374
S	2678256	Pseudomonas sp. St386
S	2866282	Pseudomonas sp. PS1(2021)
S	306	Pseudomonas sp.
S	2895488	Pseudomonas sp. B21-044
S	2724470	Pseudomonas sp. BIGb0427
S	2479393	Pseudomonas sp. LTGT-11-2Z
S	2895470	Pseudomonas sp. B21-009
S	2807620	Pseudomonas sp. MIL9
S	2829498	Pseudomonas sp. JS425
S	2944252	Pseudomonas sp. B111
S	2662034	Pseudomonas sp. 13159349
S	2545800	Pseudomonas sp. FDAARGOS_761
S	1761895	Pseudomonas sp. bs2935
S	76885	Pseudomonas sp. K-62
S	1608357	Pseudomonas sp. LFM046
S	1329969	Pseudomonas sp. GLE121
S	2944392	Pseudomonas sp. BYT-5
S	3018930	Pseudomonas sp. MM221
S	3019967	Pseudomonas sp. MM223
S	2741068	Pseudomonas sp. BF61
S	2853534	Pseudomonas sp. PD9R
S	545908	Pseudomonas sp. LM8
S	2578110	Pseudomonas sp. KBS0707
S	2559074	Pseudomonas sp. S150
S	2902622	Pseudomonas sp. CP-1
S	341029	Pseudomonas sp. CT14
S	115714	Pseudomonas sp. S-47
S	1449783	Pseudomonas sp. LM12
S	1523522	Pseudomonas sp. ZM1
S	2730850	Pseudomonas sp. ADAK21
S	2816906	Pseudomonas sp. BYT-1
S	2730845	Pseudomonas sp. ADAK2
S	2866277	Pseudomonas sp. S11A 273
S	2730846	Pseudomonas sp. ADAK7
S	2578115	Pseudomonas sp. KBS0802
S	2730849	Pseudomonas sp. ADAK20
S	2995174	Pseudomonas sp. S1Bt42
S	2743971	Pseudomonas sp. 43A
S	2759706	Pseudomonas sp. 29A
S	2995173	Pseudomonas sp. S1Bt7
S	2995172	Pseudomonas sp. S1Bt3
S	2587859	Pseudomonas sp. THAF42
S	2054916	Pseudomonas sp. S06B 330
S	2587863	Pseudomonas sp. THAF187a
S	1524461	Pseudomonas sp. EGD-AKN5
S	1573714	Pseudomonas sp. S04
S	322535	Pseudomonas sp. S19
S	1123041	Pseudomonas sp. MC1
S	180590	Pseudomonas sp. SLT2001
G1	136843	Pseudomonas fluorescens group
S	294	Pseudomonas fluorescens
S1	1038922	Pseudomonas fluorescens Q2-87
S1	1221522	Pseudomonas fluorescens NCIMB 11764
S1	746360	Pseudomonas fluorescens WH6
S1	743713	Pseudomonas fluorescens R124
S1	205922	Pseudomonas fluorescens Pf0-1
S1	216595	Pseudomonas fluorescens SBW25
S1	463794	Pseudomonas fluorescens BBc6R8
S1	1037911	Pseudomonas fluorescens A506
S1	1038923	Pseudomonas fluorescens Q8r1-96
S1	1042209	Pseudomonas fluorescens HK44
S	380021	Pseudomonas protegens
S1	1420599	Pseudomonas protegens Cab57
S1	1124983	Pseudomonas protegens CHA0
S1	220664	Pseudomonas protegens Pf-5
S	47883	Pseudomonas synxantha
S1	96901	Pseudomonas synxantha BG33R
S	76758	Pseudomonas orientalis
S	47878	Pseudomonas azotoformans
S	76760	Pseudomonas rhodesiae
S	200451	Pseudomonas poae
S1	1282356	Pseudomonas poae RE*1-1-14
S	200450	Pseudomonas trivialis
S	47879	Pseudomonas corrugata
S	29442	Pseudomonas tolaasii
S	198620	Pseudomonas koreensis
S	46679	Pseudomonas mucidolens
S	183795	Pseudomonas mediterranea
S	1421430	Pseudomonas granadensis
S	321662	Pseudomonas moraviensis
S1	1395516	Pseudomonas moraviensis R28-S
S	651740	Pseudomonas cedrina
S	200452	Pseudomonas congelans
S	129817	Pseudomonas brenneri
S	76761	Pseudomonas veronii
S	75588	Pseudomonas libanensis
S	75612	Pseudomonas mandelii
S1	1147786	Pseudomonas mandelii JR-1
S	1114970	Pseudomonas ogarae
S	169669	Pseudomonas extremorientalis
S	78543	Pseudomonas migulae
G1	136845	Pseudomonas putida group
S	303	Pseudomonas putida
S1	1384061	Pseudomonas putida S13.1.2
S1	1331671	Pseudomonas putida H8234
S1	1196325	Pseudomonas putida DOT-T1E
S1	1081940	Pseudomonas putida B6-2
S1	1042876	Pseudomonas putida S16
S1	76869	Pseudomonas putida GB-1
S1	1215088	Pseudomonas putida HB3267
S1	931281	Pseudomonas putida BIRD-1
S1	1150601	Pseudomonas putida JB
S1	1215087	Pseudomonas putida S12
S1	1193499	Pseudomonas putida SJTE-1
S1	231023	Pseudomonas putida ND6
S1	1211579	Pseudomonas putida NBRC 14164
S1	160488	Pseudomonas putida KT2440
S	47880	Pseudomonas fulva
S1	743720	Pseudomonas fulva 12-X
S	47885	Pseudomonas oryzihabitans
S	76759	Pseudomonas monteilii
S1	1435044	Pseudomonas monteilii SB3078
S1	1435058	Pseudomonas monteilii SB3101
S	70775	Pseudomonas plecoglossicida
S	78327	Pseudomonas mosselii
S	1785161	Pseudomonas wadenswilerensis
S	2217867	Pseudomonas sp. SGAir0191
S	1940636	Pseudomonas shirazica
G1	136849	Pseudomonas syringae group
G2	251695	Pseudomonas syringae group genomosp. 1
S	317	Pseudomonas syringae
S1	264449	Pseudomonas syringae group pathovars incertae sedis
S2	103796	Pseudomonas syringae pv. actinidiae
S3	1108972	Pseudomonas syringae pv. actinidiae str. Shaanxi_M228
S3	1104678	Pseudomonas syringae pv. actinidiae ICMP 9853
S3	1194418	Pseudomonas syringae pv. actinidiae ICMP 9617
S3	1104679	Pseudomonas syringae pv. actinidiae ICMP 18708
S3	1095103	Pseudomonas syringae pv. actinidiae ICMP 18884
S2	264451	Pseudomonas syringae pv. cerasicola
S1	1357279	Pseudomonas syringae CC1557
S1	321	Pseudomonas syringae pv. syringae
S2	1262350	Pseudomonas syringae pv. syringae SM
S2	1324932	Pseudomonas syringae pv. syringae HS191
S2	1260626	Pseudomonas syringae pv. syringae B64
S2	1324931	Pseudomonas syringae pv. syringae B301D
S2	205918	Pseudomonas syringae pv. syringae B728a
S1	1674924	Pseudomonas syringae pv. actinidifoliorum
S2	1194400	Pseudomonas syringae pv. actinidifoliorum ICMP 18803
S1	663959	Pseudomonas syringae pv. avii
S1	1357289	Pseudomonas syringae USA011
S1	1332075	Pseudomonas syringae UMAF0158
S1	192087	Pseudomonas syringae pv. atrofaciens
S1	199201	Pseudomonas syringae pv. lapsa
S1	1357287	Pseudomonas syringae UB303
S1	59510	Pseudomonas syringae pv. pisi
S2	1357292	Pseudomonas syringae pv. pisi str. PP1
S1	629264	Pseudomonas syringae Cit 7
S	33069	Pseudomonas viridiflava
G2	251698	Pseudomonas syringae group genomosp. 2
S	47877	Pseudomonas amygdali
S1	53707	Pseudomonas amygdali pv. lachrymans
S2	629260	Pseudomonas amygdali pv. lachrymans str. M301315
S1	322	Pseudomonas amygdali pv. tabaci
S2	573066	Pseudomonas amygdali pv. tabaci str. ATCC 11528
S1	1664860	Pseudomonas amygdali pv. loropetali
S1	251722	Pseudomonas amygdali pv. aesculi
S1	129138	Pseudomonas amygdali pv. morsprunorum
S	29438	Pseudomonas savastanoi
S1	360920	Pseudomonas savastanoi pv. savastanoi
S2	693985	Pseudomonas savastanoi pv. savastanoi NCPPB 3335
S1	319	Pseudomonas savastanoi pv. phaseolicola
S2	264730	Pseudomonas savastanoi pv. phaseolicola 1448A
S	53410	Pseudomonas ficuserectae
S	251699	Pseudomonas syringae group genomosp. 7
S1	129140	Pseudomonas syringae pv. tagetis
S1	251654	Pseudomonas syringae pv. helianthi
S	1190415	Pseudomonas asturiensis
S	36746	Pseudomonas cichorii
S1	1441629	Pseudomonas cichorii JBC1
S	2995658	Pseudomonas lijiangensis
S	53409	Pseudomonas coronafaciens
S1	235277	Pseudomonas coronafaciens pv. oryzae
S2	563797	Pseudomonas coronafaciens pv. oryzae str. 1_6
S1	235275	Pseudomonas coronafaciens pv. coronafaciens
S1	251653	Pseudomonas coronafaciens pv. garcae
S	251701	Pseudomonas syringae group genomosp. 3
S1	323	Pseudomonas syringae pv. tomato
S2	223283	Pseudomonas syringae pv. tomato str. DC3000
S1	59511	Pseudomonas syringae pv. maculicola
S2	698750	Pseudomonas syringae pv. maculicola str. M6
S2	629265	Pseudomonas syringae pv. maculicola str. ES4326
S	50340	Pseudomonas fuscovaginae
S1	1150862	Pseudomonas fuscovaginae UPB0736
S	46257	Pseudomonas avellanae
S	200454	Pseudomonas tremae
S	86840	Pseudomonas cannabina
S1	757414	Pseudomonas cannabina pv. alisalensis
G1	136841	Pseudomonas aeruginosa group
S	287	Pseudomonas aeruginosa
S1	381754	Pseudomonas aeruginosa PA7
S1	1415629	Pseudomonas aeruginosa MTB-1
S1	1443105	Pseudomonas aeruginosa SG17M
S1	1457392	Pseudomonas aeruginosa PA96
S1	1280938	Pseudomonas aeruginosa B136-33
S1	1009714	Pseudomonas aeruginosa PAK
S1	1448140	Pseudomonas aeruginosa YL84
S1	1400868	Pseudomonas aeruginosa VRFPA04
S1	1427342	Pseudomonas aeruginosa SCV20265
S1	1352355	Pseudomonas aeruginosa c7447m
S1	941193	Pseudomonas aeruginosa M18
S1	910265	Pseudomonas aeruginosa C-NN2
S1	1193501	Pseudomonas aeruginosa SJTD-1
S1	798130	Pseudomonas aeruginosa 39016
S1	1340851	Pseudomonas aeruginosa RP73
S1	1093787	Pseudomonas aeruginosa DK2
S1	1089456	Pseudomonas aeruginosa NCGM2.S1
S1	1158200	Pseudomonas aeruginosa TBCF10839
S1	208963	Pseudomonas aeruginosa UCBPP-PA14
S1	208964	Pseudomonas aeruginosa PAO1
S2	1147787	Pseudomonas aeruginosa PAO1H2O
S2	1367493	Pseudomonas aeruginosa PAO1-VE2
S2	1367494	Pseudomonas aeruginosa PAO1-VE13
S1	1163396	Pseudomonas aeruginosa CI27
S1	388272	Pseudomonas aeruginosa PACS2
S1	1411700	Pseudomonas aeruginosa DHS01
S1	1408276	Pseudomonas aeruginosa LESlike5
S1	1408271	Pseudomonas aeruginosa LES400
S1	1408275	Pseudomonas aeruginosa LESlike4
S1	1051003	Pseudomonas aeruginosa 19BR
S1	1408277	Pseudomonas aeruginosa LESlike7
S1	1408272	Pseudomonas aeruginosa LES431
S1	1408273	Pseudomonas aeruginosa LESB65
S1	1408274	Pseudomonas aeruginosa LESlike1
S1	1051004	Pseudomonas aeruginosa 213BR
S1	652611	Pseudomonas aeruginosa PA14
S1	1279008	Pseudomonas aeruginosa PA1R
S1	1279007	Pseudomonas aeruginosa PA1
S1	557722	Pseudomonas aeruginosa LESB58
S1	1123015	Pseudomonas aeruginosa DSM 50071 = NBRC 12689
S1	1352354	Pseudomonas aeruginosa PAO581
S1	1356855	Pseudomonas aeruginosa DK1
S	300	Pseudomonas mendocina
S1	1225174	Pseudomonas mendocina S5.2
S1	1001585	Pseudomonas mendocina NK-01
S	53408	Pseudomonas citronellolis
G2	1232139	Pseudomonas oleovorans/pseudoalcaligenes group
S	1149133	Pseudomonas furukawaii
S	301	Pseudomonas oleovorans
S1	1182590	Pseudomonas oleovorans CECT 5344
S	43263	Pseudomonas alcaligenes
G2	627141	Pseudomonas nitroreducens/multiresinivorans group
S	95301	Pseudomonas multiresinivorans
S	46680	Pseudomonas nitroreducens
S	53412	Pseudomonas resinovorans
S1	1245471	Pseudomonas resinovorans NBRC 106553
S	2994495	Pseudomonas paraeruginosa
G1	136842	Pseudomonas chlororaphis group
S	587753	Pseudomonas chlororaphis
S1	86192	Pseudomonas chlororaphis subsp. aurantiaca
S1	587851	Pseudomonas chlororaphis subsp. aureofaciens
S2	1038921	Pseudomonas chlororaphis subsp. aureofaciens 30-84
S1	1513890	Pseudomonas chlororaphis subsp. piscium
S1	1037915	Pseudomonas chlororaphis O6
S1	333	Pseudomonas chlororaphis subsp. chlororaphis
S	296	Pseudomonas fragi
S	86185	Pseudomonas lundensis
S	237610	Pseudomonas psychrotolerans
S	312306	Pseudomonas entomophila
S1	384676	Pseudomonas entomophila L48
S	104087	Pseudomonas frederiksbergensis
S	319939	Pseudomonas otitidis
S	515393	Pseudomonas yamanorum
S	65741	Pseudomonas knackmussii
S1	1301098	Pseudomonas knackmussii B13
S	930166	Pseudomonas brassicacearum
S1	86264	Pseudomonas brassicacearum subsp. brassicacearum
S2	994484	Pseudomonas brassicacearum subsp. brassicacearum NFM421
S	237609	Pseudomonas alkylphenolica
S	198618	Pseudomonas umsongensis
S	191390	Pseudomonas palleroniana
S	157782	Pseudomonas parafulva
S	2867264	Pseudomonas phytophila
S	702115	Pseudomonas arsenicoxydans
S	2745495	Pseudomonas vanderleydeniana
S	485898	Pseudomonas promysalinigenes
S	2604832	Pseudomonas lalkuanensis
S	359110	Pseudomonas extremaustralis
S	244566	Pseudomonas lurida
S	321846	Pseudomonas simiae
S	46677	Pseudomonas agarici
S	437900	Pseudomonas marincola
S	95300	Pseudomonas vancouverensis
S	2599595	Pseudomonas eucalypticola
S	2684212	Pseudomonas izuensis
S	2725477	Pseudomonas tohonis
S	47884	Pseudomonas taetrolens
S	122355	Pseudomonas psychrophila
S	86265	Pseudomonas thivervalensis
S	219572	Pseudomonas antarctica
S	1931241	Pseudomonas phragmitis
S	2842346	Pseudomonas siliginis
S	2565368	Pseudomonas atacamensis
S	1853130	Pseudomonas silesiensis
S	1148509	Pseudomonas prosekii
S	157783	Pseudomonas cremoricolorata
S	1788301	Pseudomonas versuta
S	2320867	Pseudomonas cavernae
S	640205	Pseudomonas seleniipraecipitans
S	2505979	Pseudomonas viciae
S	2518644	Pseudomonas tructae
S	216142	Pseudomonas rhizosphaerae
S	556533	Pseudomonas benzenivorans
S	1392877	Pseudomonas oryzae
S	364197	Pseudomonas pohangensis
S	2830842	Pseudomonas nanhaiensis
S	2745504	Pseudomonas hamedanensis
S	2842349	Pseudomonas asgharzadehiana
S	163011	Pseudomonas lini
S	1499686	Pseudomonas saudiphocaensis
S	2961896	Pseudomonas nunensis
S	2745490	Pseudomonas xantholysinigenes
S	2745510	Pseudomonas zeae
S	395598	Pseudomonas reinekei
S	289370	Pseudomonas argentinensis
S	2842355	Pseudomonas fakonensis
S	2842357	Pseudomonas muyukensis
S	2731681	Pseudomonas campi
S	2842356	Pseudomonas xanthosomae
S	47886	Pseudomonas luteola
S	2745518	Pseudomonas tritici
S	2011015	Pseudomonas laurylsulfatiphila
S	1628086	Pseudomonas kribbensis
S	2774460	Pseudomonas allokribbensis
S	1691904	Pseudomonas sediminis
S	158627	Pseudomonas graminis
S	1245526	Pseudomonas guangdongensis
S	2906062	Pseudomonas wenzhouensis
S	53407	Pseudomonas asplenii
S	489632	Pseudomonas chengduensis
S	2774461	Pseudomonas gozinkensis
S	2842354	Pseudomonas maumuensis
S	2745511	Pseudomonas tensinigenes
S	2493633	Pseudomonas hydrolytica
S	1302376	Candidatus Pseudomonas adelgestsugas
S	2746321	Pseudomonas phenolilytica
S	2837969	Pseudomonas fitomaticsae
S	2745514	Pseudomonas salmasensis
S	1615674	Pseudomonas lactis
S	2213015	Pseudomonas sichuanensis
S	2842350	Pseudomonas azerbaijanoriens
S	2219225	Pseudomonas asiatica
S	2745498	Pseudomonas zarinae
S	485870	Pseudomonas anuradhapurensis
S	101564	Pseudomonas alcaliphila
S1	741155	Pseudomonas alcaliphila JAB1
S	2745503	Pseudomonas iranensis
S	1163398	Pseudomonas donghuensis
S	2666183	Pseudomonas juntendi
S	554344	Pseudomonas toyotomiensis
S	2842348	Pseudomonas alvandae
S	2745509	Pseudomonas monsensis
S	2056231	Pseudomonas qingdaonensis
S	2859001	Pseudomonas canavaninivorans
S	2502979	Pseudomonas khazarica
S	1274359	Pseudomonas sihuiensis
S	2681983	Pseudomonas bijieensis
S	2853159	Pseudomonas pergaminensis
S	2762577	Pseudomonas kielensis
S	1306993	Pseudomonas soli
S	1583341	Pseudomonas cerasi
S	1785145	Pseudomonas glycinae
S	658629	Pseudomonas sessilinigenes
S	2815720	Pseudomonas germanica
S	2894079	Pseudomonas oryziphila
S	2045200	Pseudomonas rhizophila
S	2745512	Pseudomonas shahriarae
S	1495066	Pseudomonas capeferrum
S	2745482	Pseudomonas kermanshahensis
S	470150	Pseudomonas taiwanensis
S	1880678	Pseudomonas sivasensis
G	2901164	Stutzerimonas
G1	136846	Stutzerimonas stutzeri group
G2	578833	Stutzerimonas stutzeri subgroup
S	316	Stutzerimonas stutzeri
S1	1123519	Stutzerimonas stutzeri DSM 10701
S1	644801	Stutzerimonas stutzeri RCH2
S1	1196835	Stutzerimonas stutzeri CCUG 29243
S1	996285	Stutzerimonas stutzeri DSM 4166
S1	379731	Stutzerimonas stutzeri A1501
S	1211807	Stutzerimonas kunmingensis
S	203192	Stutzerimonas chloritidismutans
S	74829	Stutzerimonas balearica
S1	1123016	Stutzerimonas balearica DSM 6083
S	2968969	Stutzerimonas frequens
S	2968968	Stutzerimonas degradans
S	1176257	[Pseudomonas] zhaodongensis
S	271420	Stutzerimonas xanthomarina
S	3022791	Stutzerimonas decontaminans
G1	2901165	unclassified Stutzerimonas
S	2998559	Stutzerimonas sp. R40042
G	2901189	Halopseudomonas
G1	2901190	unclassified Halopseudomonas
S	2918528	Halopseudomonas sp. RR6
S	3015994	Halopseudomonas sp. MFKK-1
S	472181	Halopseudomonas sabulinigri
S	1434072	Halopseudomonas salegens
S	797277	Halopseudomonas litoralis
S	487184	Halopseudomonas xinjiangensis
G1	136844	Halopseudomonas pertucinogena group
S	857252	Halopseudomonas aestusnigri
F1	351	Azotobacter group
G	352	Azotobacter
S	353	Azotobacter chroococcum
S1	1328314	Azotobacter chroococcum NCIMB 8003
S	354	Azotobacter vinelandii
S1	322710	Azotobacter vinelandii DJ
S1	1283330	Azotobacter vinelandii CA
S1	1283331	Azotobacter vinelandii CA6
S	69964	Azotobacter salinestris
G	2758906	Entomomonas
S	2213226	Entomomonas moraniae
G1	2785330	unclassified Entomomonas
S	2930213	Entomomonas sp. E2T0
S	2785331	Entomomonas asaccharolytica
G	1654787	Thiopseudomonas
S	1697053	Thiopseudomonas alkaliphila
G	1649479	Permianibacter
S	1510150	Permianibacter aggregans
G	2901261	Denitrificimonas
S	521720	Denitrificimonas caeni
F	2887365	Marinobacteraceae
G	2742	Marinobacter
G1	83889	unclassified Marinobacter
S	2817656	Marinobacter sp. CA1
S	2488665	Marinobacter sp. NP-4(2019)
S	1415568	Marinobacter sp. LV10R510-11A
S	2886046	Marinobacter sp. AN1
S	2304594	Marinobacter sp. Arc7-DN-1
S	50741	Marinobacter sp.
S	2769486	Marinobacter sp. LPB0319
S	2547598	Marinobacter sp. JH2
S	1749259	Marinobacter sp. LQ44
S	490759	Marinobacter sp. BSs20148
S	1671721	Marinobacter sp. CP1
S	1761794	Marinobacter sp. es.042
S	2917715	Marinobacter sp. M3C
S	1119533	Marinobacter sp. P4B1
S	2587869	Marinobacter sp. THAF197a
S	2917713	Marinobacter sp. M1C
S	2917716	Marinobacter sp. M4C
S	2587857	Marinobacter sp. THAF39
S	2917714	Marinobacter sp. M2C
S	2743	Marinobacter nauticus
S1	351348	Marinobacter nauticus VT8
S1	1163748	Marinobacter nauticus ATCC 49840
S	1420917	Marinobacter salarius
S	2603215	Marinobacter fonticola
S	1874317	Marinobacter salinus
S	418719	Marinobacter salsuginis
S	1420916	Marinobacter similis
S	330734	Marinobacter psychrophilus
S	1033846	Marinobacter adhaerens
S1	225937	Marinobacter adhaerens HP15
O	91347	Enterobacterales
F	543	Enterobacteriaceae
F1	2890311	Klebsiella/Raoultella group
G	570	Klebsiella
S	573	Klebsiella pneumoniae
S1	72407	Klebsiella pneumoniae subsp. pneumoniae
S2	1328324	Klebsiella pneumoniae subsp. pneumoniae KPNIH27
S2	272620	Klebsiella pneumoniae subsp. pneumoniae MGH 78578
S2	1123862	Klebsiella pneumoniae subsp. pneumoniae Kp13
S2	1193292	Klebsiella pneumoniae subsp. pneumoniae 1084
S2	1392499	Klebsiella pneumoniae subsp. pneumoniae 1158
S2	1308539	Klebsiella pneumoniae subsp. pneumoniae ATCC 43816
S2	1125630	Klebsiella pneumoniae subsp. pneumoniae HS11286
S2	1094170	Klebsiella pneumoniae subsp. pneumoniae KPNIH10
S2	1225181	Klebsiella pneumoniae subsp. pneumoniae KPNIH24
S2	484021	Klebsiella pneumoniae subsp. pneumoniae NTUH-K2044
S2	1328325	Klebsiella pneumoniae subsp. pneumoniae KPR0928
S2	1232392	Klebsiella pneumoniae subsp. pneumoniae KpO3210
S2	1406314	Klebsiella pneumoniae subsp. pneumoniae PittNDM01
S2	1226680	Klebsiella pneumoniae subsp. pneumoniae Ecl8
S2	1087440	Klebsiella pneumoniae subsp. pneumoniae KPNIH1
S2	990925	Klebsiella pneumoniae subsp. pneumoniae KPX
S2	1162296	Klebsiella pneumoniae subsp. pneumoniae DSM 30104 = JCM 1662 = NBRC 14940
S1	39831	Klebsiella pneumoniae subsp. rhinoscleromatis
S2	861365	Klebsiella pneumoniae subsp. rhinoscleromatis SB3432
S1	1365186	Klebsiella pneumoniae KP-1
S1	1328373	Klebsiella pneumoniae MGH 39
S1	574	Klebsiella pneumoniae subsp. ozaenae
S1	1049565	Klebsiella pneumoniae KCTC 2242
S1	1244085	Klebsiella pneumoniae CG43
S1	1304922	Klebsiella pneumoniae 500_1420
S1	1392500	Klebsiella pneumoniae HK787
S1	1420012	Klebsiella pneumoniae 30660/NJST258_1
S1	1420013	Klebsiella pneumoniae 30684/NJST258_2
S1	1284798	Klebsiella pneumoniae DMC1097
S1	1284804	Klebsiella pneumoniae UHKPC07
S1	941259	Klebsiella pneumoniae U-0608239
S1	1451263	Klebsiella pneumoniae JT4
S1	1284827	Klebsiella pneumoniae VAKPC278
S1	1087446	Klebsiella pneumoniae FCF1305
S1	1304917	Klebsiella pneumoniae 160_1080
S1	1087447	Klebsiella pneumoniae FCF3SP
S	1463165	Klebsiella quasipneumoniae
S1	1667327	Klebsiella quasipneumoniae subsp. quasipneumoniae
S1	1463164	Klebsiella quasipneumoniae subsp. similipneumoniae
S	571	Klebsiella oxytoca
S1	1333852	Klebsiella oxytoca KONIH1
S1	795470	Klebsiella oxytoca KOX105
S	548	Klebsiella aerogenes
S1	935296	Klebsiella aerogenes EA1509E
S1	1028307	Klebsiella aerogenes KCTC 2190
S	1134687	Klebsiella michiganensis
S1	1308980	Klebsiella michiganensis HKOPL1
S1	1006551	Klebsiella michiganensis KCTC 1686
S1	1191061	Klebsiella michiganensis E718
S	244366	Klebsiella variicola
S1	2489014	Klebsiella variicola subsp. tropica
S1	2590157	Klebsiella variicola subsp. variicola
S1	640131	Klebsiella variicola At-22
G1	2608929	unclassified Klebsiella
S	2834819	Klebsiella sp. A52
S	2851540	Klebsiella sp. PL-2018
S	2873296	Klebsiella sp. CTHL.F3a
S	2787706	Klebsiella sp. BDA134-6
S	2675710	Klebsiella sp. WP3-W18-ESBL-02
S	2267618	Klebsiella sp. P1CD1
S	2675713	Klebsiella sp. WP4-W18-ESBL-05
S	2697371	Klebsiella sp. MPUS7
S	2488567	Klebsiella sp. FDAARGOS_511
S	1905288	Klebsiella sp. LTGPAF-6F
S	2675711	Klebsiella sp. WP3-S18-ESBL-05
S	2015795	Klebsiella sp. LY
S	2742650	Klebsiella sp. RHBSTW-00465
S	2815206	Klebsiella sp. AqSCr
S	2897413	Klebsiella sp. KPN54798
S	2686364	Klebsiella sp. PCX
S	2742640	Klebsiella sp. RHBSTW-00215
S	2986524	Klebsiella sp. KP20-425-1
S	1934254	Klebsiella sp. M5al
S	2829836	Klebsiella sp. P1927
S	2675718	Klebsiella sp. WP7-S18-ESBL-04
S	2829835	Klebsiella sp. P1954
S	2675717	Klebsiella sp. WP7-S18-CRE-03
S	2675716	Klebsiella sp. WP7-S18-CRE-02
S	160057	Klebsiella sp. KCL-2
S	576	Klebsiella sp.
S	2153354	Klebsiella huaxiensis
S	2058152	Klebsiella grimontii
S	2489010	Klebsiella africana
S	2026240	Klebsiella quasivariicola
S	2587529	Klebsiella pasteurii
G	160674	Raoultella
S	575	Raoultella planticola
S	577	Raoultella terrigena
S	54291	Raoultella ornithinolytica
S1	1286170	Raoultella ornithinolytica B6
S	1259973	Raoultella electrica
G1	2627600	unclassified Raoultella
S	2923366	Raoultella sp. HC6
S	2993656	Raoultella sp. DY2415
S	2259647	Raoultella sp. X13
S	2799495	Raoultella sp. XY-1
G	547	Enterobacter
G1	354276	Enterobacter cloacae complex
S	550	Enterobacter cloacae
S1	69219	Enterobacter cloacae subsp. dissolvens
S2	1104326	Enterobacter cloacae subsp. dissolvens SDM
S1	336306	Enterobacter cloacae subsp. cloacae
S2	716541	Enterobacter cloacae subsp. cloacae ATCC 13047
S1	1333850	Enterobacter cloacae ECNIH2
S	158836	Enterobacter hormaechei
S1	299766	Enterobacter hormaechei subsp. steigerwaltii
S1	1296536	Enterobacter hormaechei subsp. xiangfangensis
S1	1812934	Enterobacter hormaechei subsp. hoffmannii
S2	1333851	Enterobacter hormaechei subsp. hoffmannii ECNIH3
S2	1333849	Enterobacter hormaechei subsp. hoffmannii ECR091
S1	301105	Enterobacter hormaechei subsp. hormaechei
S2	888063	Enterobacter hormaechei ATCC 49162
S1	301102	Enterobacter hormaechei subsp. oharae
S	61645	Enterobacter asburiae
S1	1421338	Enterobacter asburiae L1
S	1812935	Enterobacter roggenkampii
S1	1334630	Enterobacter roggenkampii EC_38VIM1
S	69218	Enterobacter cancerogenus
S	299767	Enterobacter ludwigii
S	208224	Enterobacter kobei
G2	2757714	unclassified Enterobacter cloacae complex
S	2027919	Enterobacter cloacae complex sp.
S	1329841	Enterobacter sp. BIDMC 29
S	2969431	Enterobacter cloacae complex sp. R_G8
S	1915310	Enterobacter cloacae complex sp. ECNIH7
S	1686399	Enterobacter sp. BIDMC100
S	2077136	Enterobacter cloacae complex sp. FDA-CDC-AR_0164
S	2077137	Enterobacter cloacae complex sp. FDA-CDC-AR_0132
S	2912628	Enterobacter cloacae complex sp. ECL414
S	2912630	Enterobacter cloacae complex sp. ECL405
S	2876028	Enterobacter cloacae complex sp. ECL352
S	2850078	Enterobacter cloacae complex sp. ECL72
S	2850492	Enterobacter cloacae complex sp. ECL78
S	2850494	Enterobacter cloacae complex sp. ECL68
S	1329836	Enterobacter sp. BWH 37
S	2850493	Enterobacter cloacae complex sp. ECL112
S	2912629	Enterobacter cloacae complex sp. ECL411
S	2912631	Enterobacter cloacae complex sp. ECL404
S	1329816	Enterobacter sp. MGH 7
S	2798729	Enterobacter cloacae complex sp. AR_0002
S	1329823	Enterobacter sp. MGH 14
S	1329812	Enterobacter sp. MGH 3
S	2494701	Enterobacter chengduensis
S	2497875	Enterobacter chuandaensis
S	2071710	Enterobacter sichuanensis
G1	2608935	unclassified Enterobacter
S	2724468	Enterobacter sp. JUb54
S	2742676	Enterobacter sp. RHBSTW-00994
S	1914861	Enterobacter sp. SA187
S	2742639	Enterobacter sp. RHBSTW-00175
S	2976431	Enterobacter sp. CP102
S	2596949	Enterobacter sp. E76
S	2836161	Enterobacter sp. SGAir0187
S	2831890	Enterobacter sp. JBIWA003
S	2866201	Enterobacter sp. Colony194
S	2831891	Enterobacter sp. JBIWA005
S	2705458	Enterobacter sp. SES19
S	3026145	Enterobacter sp. S-33
S	2500132	Enterobacter sp. N18-03635
S	2565914	Enterobacter sp. 18A13
S	2720029	Enterobacter sp. DNB-S2
S	1560339	Enterobacter sp. E20
S	1827481	Enterobacter sp. ODB01
S	1868135	Enterobacter sp. HK169
S	2742673	Enterobacter sp. RHBSTW-00975
S	2831892	Enterobacter sp. JBIWA008
S	2747372	Enterobacter sp. DSM 30060
S	2742656	Enterobacter sp. RHBSTW-00593
S	648691	Enterobacter sp. YSU
S	1848517	Enterobacter sp. LU1
S	2894203	Enterobacter sp. AN-K1
S	2980499	Enterobacter sp. 155105
S	2742646	Enterobacter sp. RHBSTW-00422
S	1977566	Enterobacter sp. Crenshaw
S	2923088	Enterobacter sp. JH25
S	42895	Enterobacter sp.
S	2051905	Enterobacter sp. CRENT-193
S	211595	Enterobacter sp. RFL1396
S	2742669	Enterobacter sp. RHBSTW-00901
S	2742643	Enterobacter sp. RHBSTW-00318
S	1632810	Enterobacter sp. 247
S	2777963	Enterobacter sp. Res13-Sevr-PEC09-46
S	2742672	Enterobacter sp. RHBSTW-00974
S	1027278	Enterobacter sp. W001
S	2742637	Enterobacter sp. RHBSTW-00131
S	2777962	Enterobacter sp. Res13-Sevr-PEC09-36
S	539813	Enterobacter mori
S	2494702	Enterobacter huaxiensis
S	2478464	Enterobacter oligotrophicus
S	881260	Enterobacter bugandensis
S	885040	Enterobacter soli
G	544	Citrobacter
G1	1344959	Citrobacter freundii complex
S	546	Citrobacter freundii
S1	1006003	Citrobacter freundii ATCC 8090 = MTCC 1658 = NBRC 12681
S1	1333848	Citrobacter freundii CFNIH1
S	1639133	Citrobacter portucalensis
S	57706	Citrobacter braakii
S	67827	Citrobacter werkmanii
G2	2816438	unclassified Citrobacter freundii complex
S	2066049	Citrobacter freundii complex sp. CFNIH2
S	1686384	Citrobacter sp. BIDMC107
S	2077147	Citrobacter freundii complex sp. CFNIH3
S	2529121	Citrobacter sp. ABFQG
S	67826	Citrobacter sedlakii
S	133448	Citrobacter youngae
G1	2644389	unclassified Citrobacter
S	1573676	Citrobacter sp. R56
S	2742624	Citrobacter sp. RHB25-C09
S	2781952	Citrobacter sp. BDA59-3
S	1439319	Citrobacter sp. MGH 55
S	1703250	Citrobacter sp. CRE-46
S	1920110	Citrobacter sp. CFNIH10
S	184912	Citrobacter sp. TSA-1
S	2742657	Citrobacter sp. RHBSTW-00599
S	1702170	Citrobacter sp. FDAARGOS_156
S	2742677	Citrobacter sp. RHBSTW-01013
S	2742653	Citrobacter sp. RHBSTW-00524
S	2742626	Citrobacter sp. RHB35-C21
S	2742625	Citrobacter sp. RHB35-C17
S	2742675	Citrobacter sp. RHBSTW-00986
S	2942480	Citrobacter sp. XT1-2-2
S	2566012	Citrobacter sp. CF971
S	2861802	Citrobacter sp. Colony219
S	2742627	Citrobacter sp. RHB36-C18
S	2683822	Citrobacter sp. 172116965
S	2697370	Citrobacter sp. LUTT5
S	2742655	Citrobacter sp. RHBSTW-00570
S	3015952	Citrobacter sp. 21OH12SH02A-Citro
S	2716879	Citrobacter sp. Y3
S	2678565	Citrobacter sp. On28M
S	2861801	Citrobacter sp. Colony322
S	2861800	Citrobacter sp. Colony475
S	2742678	Citrobacter sp. RHBSTW-01044
S	2742671	Citrobacter sp. RHBSTW-00944
S	2742670	Citrobacter sp. RHBSTW-00903
S	2742636	Citrobacter sp. RHBSTW-00127
S	2742641	Citrobacter sp. RHBSTW-00229
S	2742654	Citrobacter sp. RHBSTW-00535
S	2576406	Citrobacter sp. TBCP-5362
S	2742628	Citrobacter sp. RHBSTW-00013
S	2742630	Citrobacter sp. RHBSTW-00021
S	2777957	Citrobacter sp. Res13-Lact-LER2-35-b
S	2712024	Citrobacter sp. SX212
S	2742629	Citrobacter sp. RHBSTW-00017
S	2742642	Citrobacter sp. RHBSTW-00271
S	2742647	Citrobacter sp. RHBSTW-00424
S	2742644	Citrobacter sp. RHBSTW-00325
S	2742631	Citrobacter sp. RHBSTW-00029
S	2742621	Citrobacter sp. RHB20-C16
S	2742620	Citrobacter sp. RHB20-C15
S	2712025	Citrobacter sp. SX206
S	1896336	Citrobacter sp.
S	2742622	Citrobacter sp. RHB21-C01
S	2742623	Citrobacter sp. RHB21-C05
S	1036018	Citrobacter sp. 36-4CPA
S	35703	Citrobacter amalonaticus
S1	1261127	Citrobacter amalonaticus Y19
S	67824	Citrobacter farmeri
S	67825	Citrobacter rodentium
S1	637910	Citrobacter rodentium ICC168
S1	1218085	Citrobacter rodentium NBRC 105723 = DSM 16636
S	545	Citrobacter koseri
S1	290338	Citrobacter koseri ATCC BAA-895
S	2562449	Citrobacter tructae
S	2546350	Citrobacter arsenatis
S	1563222	Citrobacter pasteurii
S	1748967	Citrobacter cronae
G	561	Escherichia
S	562	Escherichia coli
S1	83334	Escherichia coli O157:H7
S2	1328859	Escherichia coli O157:H7 str. SS17
S2	155864	Escherichia coli O157:H7 str. EDL933
S2	1330457	Escherichia coli O157:H7 str. SS52
S2	502346	Escherichia coli O157:H7 str. TW14588
S2	1343836	Escherichia coli O157:H7 str. F8092B
S2	996639	Escherichia coli O157:H7 str. EC10
S2	386585	Escherichia coli O157:H7 str. Sakai
S2	544404	Escherichia coli O157:H7 str. TW14359
S2	444450	Escherichia coli O157:H7 str. EC4115
S2	926026	Escherichia coli O157:H7 str. G5101
S2	1286877	Escherichia coli O157:H7 str. TW14313
S2	444449	Escherichia coli O157:H7 str. EC4042
S2	444447	Escherichia coli O157:H7 str. EC4206
S2	1282359	Escherichia coli O157:H7 str. EC1825
S2	444448	Escherichia coli O157:H7 str. EC4045
S1	2848144	Escherichia coli O158:H23
S1	2848143	Escherichia coli O85:H1
S1	2848145	Escherichia coli O170:H18
S1	2027293	Escherichia coli O8:H8
S1	930406	Escherichia coli O157:H16
S2	1446608	Escherichia coli O157:H16 str. 98-3133
S1	244320	Escherichia coli O55:H7
S2	701177	Escherichia coli O55:H7 str. CB9615
S2	1048689	Escherichia coli O55:H7 str. RM12579
S2	1243649	Escherichia coli O55:H7 str. TB182A
S1	696406	Escherichia coli UMNK88
S1	861906	Escherichia coli O44:H18
S2	216592	Escherichia coli 042
S1	2603836	Escherichia coli O10:H32
S1	2778655	Escherichia coli O167:H26
S1	585397	Escherichia coli ED1a
S1	2810407	Escherichia coli O126:H45
S1	2773707	Escherichia coli O19:H7
S1	409438	Escherichia coli SE11
S1	2491679	Escherichia coli O22:H8
S1	941322	Escherichia coli O25b:H4-ST131
S1	2874051	Escherichia coli O99:H6
S1	362663	Escherichia coli 536
S1	2763104	Escherichia coli O150:H6
S1	1446746	Escherichia coli O6:H16
S1	1050617	Escherichia coli UMNF18
S1	2773705	Escherichia coli O18ac:H14
S1	1045010	Escherichia coli O157
S1	1603259	Escherichia coli O139:H28
S2	331111	Escherichia coli O139:H28 str. E24377A
S1	2048777	Escherichia coli O15:H11
S1	2778657	Escherichia coli O9:H10
S1	1446738	Escherichia coli O39:NM
S2	1446739	Escherichia coli O39:NM str. F8704-2
S1	83333	Escherichia coli K-12
S2	511145	Escherichia coli str. K-12 substr. MG1655
S2	879462	Escherichia coli str. K-12 substr. MG1655star
S2	316407	Escherichia coli str. K-12 substr. W3110
S2	595496	Escherichia coli BW2952
S2	679895	Escherichia coli BW25113
S2	1245474	Escherichia coli ER2796
S2	316385	Escherichia coli str. K-12 substr. DH10B
S2	1403831	Escherichia coli str. K-12 substr. MC4100
S1	2778654	Escherichia coli O152:H23
S1	2810405	Escherichia coli O89m:H10
S1	1038927	Escherichia coli O104:H4
S2	1048254	Escherichia coli O104:H4 str. C227-11
S2	1133853	Escherichia coli O104:H4 str. 2009EL-2071
S2	1133852	Escherichia coli O104:H4 str. 2011C-3493
S2	1134782	Escherichia coli O104:H4 str. 2009EL-2050
S2	1090928	Escherichia coli O104:H4 str. E112/10
S2	1090927	Escherichia coli O104:H4 str. E92/11
S1	2048781	Escherichia coli O27:H7
S1	1055538	Escherichia coli O145
S2	1055544	Escherichia coli O145 str. RM9872
S1	2861806	Escherichia coli O141:H4
S1	2778656	Escherichia coli O20:H12
S1	2810404	Escherichia coli O7:H4
S1	2233553	Escherichia coli O43
S2	1055541	Escherichia coli O43 str. RM10042
S1	2773706	Escherichia coli O68:H12
S1	941323	Escherichia coli VR50
S1	2027295	Escherichia coli O8:H28
S1	2861805	Escherichia coli O139:H1
S1	340186	Escherichia coli E110019
S1	745156	Escherichia coli 1303
S1	2048778	Escherichia coli O178:H19
S1	2990470	Escherichia coli O125ac:K+:H10
S1	1078032	Escherichia coli O45:H2
S1	316435	Escherichia coli Nissle 1917
S1	2773704	Escherichia coli O15:H12
S1	1450174	Escherichia coli O119
S2	397448	Escherichia coli O119:H6
S1	1078034	Escherichia coli O145:H28
S2	1248823	Escherichia coli O145:H28 str. RM12581
S2	1248902	Escherichia coli O145:H28 str. RM13514
S2	1248903	Escherichia coli O145:H28 str. RM12761
S2	1248915	Escherichia coli O145:H28 str. RM13516
S1	2969654	Escherichia coli O7:H15
S1	1358422	Escherichia coli PCN061
S1	481805	Escherichia coli ATCC 8739
S1	1382700	Escherichia coli PMV-1
S1	2072463	Escherichia coli O78
S1	585057	Escherichia coli IAI39
S1	2810406	Escherichia coli O89m:H9
S1	1446701	Escherichia coli O169:H41
S1	1412834	Escherichia coli FAP1
S1	2697517	Escherichia coli O84:H7
S1	1072458	Escherichia coli O7:K1
S2	1072459	Escherichia coli O7:K1 str. CE10
S1	1502658	Escherichia coli O2:H6
S1	585055	Escherichia coli 55989
S1	405955	Escherichia coli APEC O1
S1	376725	Escherichia coli O103:H2
S2	585395	Escherichia coli O103:H2 str. 12009
S1	2778653	Escherichia coli O112ab:H8
S1	991919	Escherichia coli O145:NM
S2	1868622	Escherichia coli O145:NM str. 12E70
S1	1446707	Escherichia coli O25:NM
S1	1355100	Escherichia coli JJ1886
S1	2048776	Escherichia coli O128:H27
S1	1446600	Escherichia coli O15:H18
S1	1078021	Escherichia coli O113:H21
S1	1954351	Escherichia coli APEC O2-211
S1	991915	Escherichia coli O121:H19
S1	2605620	Escherichia coli O80:H26
S1	2810409	Escherichia coli H20
S1	941280	Escherichia coli O25b:H4
S1	2079157	Escherichia coli O2:H1
S1	591946	Escherichia coli LF82
S1	585034	Escherichia coli IAI1
S1	2592065	Escherichia coli O1:H42
S1	2126982	Escherichia coli O18:H1
S1	168927	Escherichia coli O111:H-
S2	585396	Escherichia coli O111:H- str. 11128
S1	2990469	Escherichia coli O2:K2:H1
S1	714962	Escherichia coli IHE3034
S1	1401688	Escherichia coli APEC O18
S1	869729	Escherichia coli UM146
S1	758831	Escherichia coli ECC-1470
S1	2491692	Escherichia coli O39:H21
S1	183192	Escherichia coli O157:H-
S2	926028	Escherichia coli O157:H- str. H 2687
S2	926027	Escherichia coli O157:H- str. 493-89
S1	2067421	Escherichia coli O25:H4
S1	199310	Escherichia coli CFT073
S1	439855	Escherichia coli SMS-3-5
S1	685037	Escherichia coli O83:H1
S2	685038	Escherichia coli O83:H1 str. NRG 857C
S1	1055539	Escherichia coli O91
S2	1055545	Escherichia coli O91 str. RM7190
S1	1311757	Escherichia coli ACN001
S1	1274814	Escherichia coli APEC O78
S1	2605619	Escherichia coli O16:H48
S1	1392858	Escherichia coli M12
S1	585056	Escherichia coli UMN026
S1	344610	Escherichia coli 53638
S1	431946	Escherichia coli SE15
S1	2874053	Escherichia coli O25:H1
S1	577675	Escherichia coli O91:H21
S1	244319	Escherichia coli O26:H11
S2	573235	Escherichia coli O26:H11 str. 11368
S1	2814546	Escherichia coli O1:HNT
S1	404399	Escherichia coli O26
S2	1055534	Escherichia coli O26 str. RM10386
S2	1055533	Escherichia coli O26 str. RM8426
S1	316401	Escherichia coli ETEC H10407
S1	1329907	Escherichia coli APEC IMT5155
S1	331112	Escherichia coli HS
S1	2990471	Escherichia coli O6:K2:H1
S1	2048780	Escherichia coli O25:H16
S1	913088	Escherichia coli TW11681
S1	1200752	Escherichia coli NCCP15648
S1	1055537	Escherichia coli O121
S2	1055543	Escherichia coli O121 str. RM8352
S1	2778652	Escherichia coli O100:H21
S1	469008	Escherichia coli BL21(DE3)
S1	563770	Escherichia coli Vir68
S1	1004153	Escherichia coli AA86
S1	2874052	Escherichia coli O16:H6
S1	595495	Escherichia coli KO11FL
S1	413997	Escherichia coli B str. REL606
S1	344601	Escherichia coli B171
S1	168807	Escherichia coli O127:H6
S2	574521	Escherichia coli O127:H6 str. E2348/69
S1	1392854	Escherichia coli M8
S1	1055536	Escherichia coli O103
S2	1055540	Escherichia coli O103 str. RM8385
S1	373045	Escherichia coli O111:NM
S1	1416674	Escherichia coli N37139PS
S1	866789	Escherichia coli DSM 30083 = JCM 1649 = ATCC 11775
S1	2491878	Escherichia coli O4:H5
S1	1055535	Escherichia coli O111
S2	1055542	Escherichia coli O111 str. RM9322
S1	2048775	Escherichia coli O114:H49
S1	585035	Escherichia coli S88
S1	1322345	Escherichia coli ATCC 25922
S1	2822132	Escherichia coli O128ac:H12
S1	741093	Escherichia coli Xuzhou21
S1	1001989	Escherichia coli PCN033
S1	566546	Escherichia coli W
S1	1441627	Escherichia coli str. Sanji
S1	655817	Escherichia coli ABU 83972
S1	1355101	Escherichia coli JJ1887
S1	1412830	Escherichia coli 53C
S1	37762	Escherichia coli B
S1	536056	Escherichia coli DH1
S1	569579	Escherichia coli NU14
S1	498388	Escherichia coli C
S1	1457192	Escherichia coli LR09
S1	762608	Escherichia coli ETEC 1392/75
S1	2899430	Escherichia coli O23:H4
S1	626531	Escherichia coli O157:H43
S2	1137135	Escherichia coli O157:H43 str. T22
S1	913091	Escherichia coli TW10598
S1	1333535	Escherichia coli 95JB1
S1	488477	Escherichia coli F18+
S1	1335302	Escherichia coli O104:H21
S2	1335303	Escherichia coli O104:H21 str. CFSAN002236
S1	475609	Escherichia coli chi7122
S1	1619910	Escherichia coli O104:H7
S1	1069495	Escherichia coli XH001
S1	866768	Escherichia coli 'BL21-Gold(DE3)pLysS AG'
S1	1335916	Escherichia coli LY180
S1	1230480	Escherichia coli EC302/04
S1	376724	Escherichia coli O26:H-
S1	511693	Escherichia coli BL21
S1	1435461	Escherichia coli KLY
S1	2079151	Escherichia coli O1:H7
S1	2491876	Escherichia coli O45:H11
S1	885275	Escherichia coli str. 'clone D i14'
S1	364106	Escherichia coli UTI89
S1	1416676	Escherichia coli N40607
S1	1005567	Escherichia coli N1
S1	885276	Escherichia coli str. 'clone D i2'
S1	1206108	Escherichia coli J96
S1	1144303	Escherichia coli J53
S1	1451264	Escherichia coli JT5
S	208962	Escherichia albertii
S1	1440052	Escherichia albertii KF1
S	564	Escherichia fergusonii
S1	981367	Escherichia fergusonii ECD227
S1	585054	Escherichia fergusonii ATCC 35469
S	1499973	Escherichia marmotae
G1	2608889	unclassified Escherichia
S	2044467	Escherichia sp. E4742
S	2725997	Escherichia sp. SCLE84
S	1884818	Escherichia sp.
S	2857061	Escherichia sp. TC-EC600-tetX4
S	2860337	Escherichia sp. TM-G17TGC
S	299586	Escherichia sp. Sflu5
S	2996464	Escherichia sp. J-18004577
G	590	Salmonella
S	28901	Salmonella enterica
S1	59201	Salmonella enterica subsp. enterica
S2	1242082	Salmonella enterica subsp. enterica serovar India
S3	1242098	Salmonella enterica subsp. enterica serovar India str. SA20085604
S2	90371	Salmonella enterica subsp. enterica serovar Typhimurium
S3	568709	Salmonella enterica subsp. enterica serovar Typhimurium str. DT2
S3	1620419	Salmonella enterica subsp. enterica serovar Typhimurium var. 5-
S4	1271862	Salmonella enterica subsp. enterica serovar Typhimurium var. 5- str. CFSAN001921
S3	1454638	Salmonella enterica subsp. enterica serovar Typhimurium str. USDA-ARS-USMARC-1898
S3	1029978	Salmonella enterica subsp. enterica serovar Typhimurium str. SARA13
S3	1008297	Salmonella enterica subsp. enterica serovar Typhimurium str. 798
S3	1454647	Salmonella enterica subsp. enterica serovar Typhimurium str. USDA-ARS-USMARC-1810
S3	99287	Salmonella enterica subsp. enterica serovar Typhimurium str. LT2
S4	588858	Salmonella enterica subsp. enterica serovar Typhimurium str. 14028S
S3	1454643	Salmonella enterica subsp. enterica serovar Typhimurium str. CDC 2011K-1702
S3	1454642	Salmonella enterica subsp. enterica serovar Typhimurium str. CDC 2011K-0870
S3	1454636	Salmonella enterica subsp. enterica serovar Typhimurium str. USDA-ARS-USMARC-1896
S3	1454641	Salmonella enterica subsp. enterica serovar Typhimurium str. CDC 2010K-1587
S3	1454634	Salmonella enterica subsp. enterica serovar Typhimurium str. USDA-ARS-USMARC-1880
S3	1454630	Salmonella enterica subsp. enterica serovar Typhimurium str. USDA-ARS-USMARC-1808
S3	1454644	Salmonella enterica subsp. enterica serovar Typhimurium str. CDC 2009K-1640
S3	1454639	Salmonella enterica subsp. enterica serovar Typhimurium str. USDA-ARS-USMARC-1899
S3	568708	Salmonella enterica subsp. enterica serovar Typhimurium str. D23580
S3	1454640	Salmonella enterica subsp. enterica serovar Typhimurium str. CDC H2662
S3	990282	Salmonella enterica subsp. enterica serovar Typhimurium str. UK-1
S3	1454645	Salmonella enterica subsp. enterica serovar Typhimurium str. CDC 2009K-2059
S3	1461749	Salmonella enterica subsp. enterica serovar Typhimurium var. monophasic 4,[5],12:i:-
S3	1141101	Salmonella enterica subsp. enterica serovar Typhimurium str. ST1660/06
S3	909946	Salmonella enterica subsp. enterica serovar Typhimurium str. ST4/74
S3	216597	Salmonella enterica subsp. enterica serovar Typhimurium str. SL1344
S3	2895798	Salmonella enterica subsp. enterica serovar Typhimurium var. monophasic
S2	1242085	Salmonella enterica subsp. enterica serovar Macclesfield
S3	1242107	Salmonella enterica subsp. enterica serovar Macclesfield str. S-1643
S2	108619	Salmonella enterica subsp. enterica serovar Newport
S3	1454627	Salmonella enterica subsp. enterica serovar Newport str. CDC 2010K-2159
S3	930779	Salmonella enterica subsp. enterica serovar Newport str. Levine 15
S3	930778	Salmonella enterica subsp. enterica serovar Newport str. Levine 1
S3	1454614	Salmonella enterica subsp. enterica serovar Newport str. CDC 2012K-0938
S3	1454625	Salmonella enterica subsp. enterica serovar Newport str. CDC 2009K-1331
S3	1454620	Salmonella enterica subsp. enterica serovar Newport str. USDA-ARS-USMARC-1927
S3	997339	Salmonella enterica subsp. enterica serovar Newport str. WA_14882
S3	1299166	Salmonella enterica subsp. enterica serovar Newport str. CFSAN000827
S3	796731	Salmonella enterica subsp. enterica serovar Newport str. CVM 21538
S3	858306	Salmonella enterica subsp. enterica serovar Newport str. CVM N18486
S3	796730	Salmonella enterica subsp. enterica serovar Newport str. CVM 22425
S3	858305	Salmonella enterica subsp. enterica serovar Newport str. CVM 22462
S3	796732	Salmonella enterica subsp. enterica serovar Newport str. CVM 22513
S3	877468	Salmonella enterica subsp. enterica serovar Newport str. USMARC-S3124.1
S3	1454629	Salmonella enterica subsp. enterica serovar Newport str. CDC 2012K-0663
S3	1454616	Salmonella enterica subsp. enterica serovar Newport str. USDA-ARS-USMARC-1923
S3	1454618	Salmonella enterica subsp. enterica serovar Newport str. USDA-ARS-USMARC-1925
S3	1454621	Salmonella enterica subsp. enterica serovar Newport str. USDA-ARS-USMARC-1928
S3	1454622	Salmonella enterica subsp. enterica serovar Newport str. USDA-ARS-USMARC-1929
S3	858307	Salmonella enterica subsp. enterica serovar Newport str. CVM N1543
S3	1454617	Salmonella enterica subsp. enterica serovar Newport str. USDA-ARS-USMARC-1924
S3	796733	Salmonella enterica subsp. enterica serovar Newport str. CVM 21550
S3	423368	Salmonella enterica subsp. enterica serovar Newport str. SL254
S3	1454619	Salmonella enterica subsp. enterica serovar Newport str. USDA-ARS-USMARC-1926
S2	149539	Salmonella enterica subsp. enterica serovar Enteritidis
S3	1412618	Salmonella enterica subsp. enterica serovar Enteritidis str. EC20120929
S3	1412501	Salmonella enterica subsp. enterica serovar Enteritidis str. SA19940857
S3	696867	Salmonella enterica subsp. enterica serovar Enteritidis str. 18569
S3	1412470	Salmonella enterica subsp. enterica serovar Enteritidis str. EC20120008
S3	1412600	Salmonella enterica subsp. enterica serovar Enteritidis str. EC20100325
S3	1244111	Salmonella enterica subsp. enterica serovar Enteritidis str. EC20110357
S3	1412580	Salmonella enterica subsp. enterica serovar Enteritidis str. EC20121986
S3	1412562	Salmonella enterica subsp. enterica serovar Enteritidis str. EC20121747
S3	1412495	Salmonella enterica subsp. enterica serovar Enteritidis str. SA20123395
S3	1412594	Salmonella enterica subsp. enterica serovar Enteritidis str. EC20121177
S3	1244119	Salmonella enterica subsp. enterica serovar Enteritidis str. EC20110361
S3	1412582	Salmonella enterica subsp. enterica serovar Enteritidis str. EC20121970
S3	1412481	Salmonella enterica subsp. enterica serovar Enteritidis str. SA20100239
S3	886715	Salmonella enterica subsp. enterica serovar Enteritidis str. CDC_2010K_0968
S3	1412457	Salmonella enterica subsp. enterica serovar Enteritidis str. EC20100101
S3	1412555	Salmonella enterica subsp. enterica serovar Enteritidis str. EC20121765
S3	1412534	Salmonella enterica subsp. enterica serovar Enteritidis str. EC20120685
S3	926034	Salmonella enterica subsp. enterica serovar Enteritidis str. 77-1427
S3	1244118	Salmonella enterica subsp. enterica serovar Enteritidis str. EC20110360
S3	1243621	Salmonella enterica subsp. enterica serovar Enteritidis str. EC20110356
S3	1412527	Salmonella enterica subsp. enterica serovar Enteritidis str. EC20121826
S3	1244112	Salmonella enterica subsp. enterica serovar Enteritidis str. EC20110358
S3	1412601	Salmonella enterica subsp. enterica serovar Enteritidis str. EC20120051
S3	1412454	Salmonella enterica subsp. enterica serovar Enteritidis str. EC20090698
S3	1244122	Salmonella enterica subsp. enterica serovar Enteritidis str. EC20111174
S3	1244113	Salmonella enterica subsp. enterica serovar Enteritidis str. EC20110359
S3	1243619	Salmonella enterica subsp. enterica serovar Enteritidis str. EC20110354
S3	1244121	Salmonella enterica subsp. enterica serovar Enteritidis str. EC20111175
S3	1412453	Salmonella enterica subsp. enterica serovar Enteritidis str. EC20090641
S3	1412493	Salmonella enterica subsp. enterica serovar Enteritidis str. SA19942384
S3	1412569	Salmonella enterica subsp. enterica serovar Enteritidis str. EC20120994
S3	1412494	Salmonella enterica subsp. enterica serovar Enteritidis str. SA19943269
S3	1412574	Salmonella enterica subsp. enterica serovar Enteritidis str. EC20122033
S3	1243620	Salmonella enterica subsp. enterica serovar Enteritidis str. EC20110355
S3	1412593	Salmonella enterica subsp. enterica serovar Enteritidis str. EC20121176
S3	1412575	Salmonella enterica subsp. enterica serovar Enteritidis str. EC20122031
S3	1412472	Salmonella enterica subsp. enterica serovar Enteritidis str. SA19980677
S3	1412609	Salmonella enterica subsp. enterica serovar Enteritidis str. EC20120734
S3	1412571	Salmonella enterica subsp. enterica serovar Enteritidis str. EC20121812
S3	1412468	Salmonella enterica subsp. enterica serovar Enteritidis str. EC20120005
S3	1412456	Salmonella enterica subsp. enterica serovar Enteritidis str. EC20110222
S3	1412477	Salmonella enterica subsp. enterica serovar Enteritidis str. SA20084384
S3	1412535	Salmonella enterica subsp. enterica serovar Enteritidis str. EC20111576
S3	1412455	Salmonella enterica subsp. enterica serovar Enteritidis str. EC20110221
S3	1412500	Salmonella enterica subsp. enterica serovar Enteritidis str. SA19930684
S3	1412465	Salmonella enterica subsp. enterica serovar Enteritidis str. EC20100134
S3	1412532	Salmonella enterica subsp. enterica serovar Enteritidis str. EC20120776
S3	1412536	Salmonella enterica subsp. enterica serovar Enteritidis str. EC20120544
S3	1412499	Salmonella enterica subsp. enterica serovar Enteritidis str. SA19994216
S3	1412466	Salmonella enterica subsp. enterica serovar Enteritidis str. EC20120002
S3	1412543	Salmonella enterica subsp. enterica serovar Enteritidis str. EC20120548
S3	998822	Salmonella enterica subsp. enterica serovar Enteritidis str. RM2968
S3	1412588	Salmonella enterica subsp. enterica serovar Enteritidis str. EC20130345
S3	1412583	Salmonella enterica subsp. enterica serovar Enteritidis str. EC20121969
S3	1412611	Salmonella enterica subsp. enterica serovar Enteritidis str. EC20120773
S3	1412531	Salmonella enterica subsp. enterica serovar Enteritidis str. EC20120963
S3	1412541	Salmonella enterica subsp. enterica serovar Enteritidis str. EC20121750
S3	1412557	Salmonella enterica subsp. enterica serovar Enteritidis str. EC20121542
S3	1412561	Salmonella enterica subsp. enterica serovar Enteritidis str. EC20121672
S3	1412514	Salmonella enterica subsp. enterica serovar Enteritidis str. SA20093421
S3	1412537	Salmonella enterica subsp. enterica serovar Enteritidis str. EC20120528
S3	1412602	Salmonella enterica subsp. enterica serovar Enteritidis str. EC20120356
S3	1412605	Salmonella enterica subsp. enterica serovar Enteritidis str. EC20120590
S3	1412564	Salmonella enterica subsp. enterica serovar Enteritidis str. EC20120765
S3	1412516	Salmonella enterica subsp. enterica serovar Enteritidis str. SA20094383
S3	1412485	Salmonella enterica subsp. enterica serovar Enteritidis str. SA19981522
S3	1412554	Salmonella enterica subsp. enterica serovar Enteritidis str. EC20121744
S3	1412525	Salmonella enterica subsp. enterica serovar Enteritidis str. EC20121541
S3	1412467	Salmonella enterica subsp. enterica serovar Enteritidis str. EC20120003
S3	1412590	Salmonella enterica subsp. enterica serovar Enteritidis str. EC20130347
S3	1412616	Salmonella enterica subsp. enterica serovar Enteritidis str. EC20121689
S3	1412479	Salmonella enterica subsp. enterica serovar Enteritidis str. SA20094177
S3	1412619	Salmonella enterica subsp. enterica serovar Enteritidis str. EC20120969
S3	1412464	Salmonella enterica subsp. enterica serovar Enteritidis str. EC20100130
S3	1412476	Salmonella enterica subsp. enterica serovar Enteritidis str. SA20094682
S3	1412607	Salmonella enterica subsp. enterica serovar Enteritidis str. EC20120686
S3	1412517	Salmonella enterica subsp. enterica serovar Enteritidis str. SA20090419
S3	1412460	Salmonella enterica subsp. enterica serovar Enteritidis str. EC20090135
S3	1412508	Salmonella enterica subsp. enterica serovar Enteritidis str. SA20092320
S3	1412528	Salmonella enterica subsp. enterica serovar Enteritidis str. EC20120213
S3	1412565	Salmonella enterica subsp. enterica serovar Enteritidis str. EC20121671
S3	1412576	Salmonella enterica subsp. enterica serovar Enteritidis str. EC20122026
S3	1412560	Salmonella enterica subsp. enterica serovar Enteritidis str. EC20121748
S3	1412526	Salmonella enterica subsp. enterica serovar Enteritidis str. EC20121825
S3	1412471	Salmonella enterica subsp. enterica serovar Enteritidis str. EC20120009
S3	1412597	Salmonella enterica subsp. enterica serovar Enteritidis str. EC20121180
S3	1412502	Salmonella enterica subsp. enterica serovar Enteritidis str. SA19982831
S3	1412521	Salmonella enterica subsp. enterica serovar Enteritidis str. SA20090877
S3	1412452	Salmonella enterica subsp. enterica serovar Enteritidis str. SA19992322
S3	1412548	Salmonella enterica subsp. enterica serovar Enteritidis str. EC20120219
S3	1412486	Salmonella enterica subsp. enterica serovar Enteritidis str. SA19981857
S3	1412587	Salmonella enterica subsp. enterica serovar Enteritidis str. EC20090195
S3	1412511	Salmonella enterica subsp. enterica serovar Enteritidis str. SA20093788
S3	1412530	Salmonella enterica subsp. enterica serovar Enteritidis str. EC20121004
S3	1412546	Salmonella enterica subsp. enterica serovar Enteritidis str. EC20120240
S3	1412596	Salmonella enterica subsp. enterica serovar Enteritidis str. EC20121179
S3	1412482	Salmonella enterica subsp. enterica serovar Enteritidis str. SA20100349
S3	1412488	Salmonella enterica subsp. enterica serovar Enteritidis str. SA20082034
S3	1412512	Salmonella enterica subsp. enterica serovar Enteritidis str. SA20093430
S3	1412566	Salmonella enterica subsp. enterica serovar Enteritidis str. EC20120555
S3	1412568	Salmonella enterica subsp. enterica serovar Enteritidis str. EC20120497
S3	1412567	Salmonella enterica subsp. enterica serovar Enteritidis str. EC20111554
S3	1412507	Salmonella enterica subsp. enterica serovar Enteritidis str. SA20095309
S3	1412540	Salmonella enterica subsp. enterica serovar Enteritidis str. EC20121751
S3	1412487	Salmonella enterica subsp. enterica serovar Enteritidis str. SA19960848
S3	1412520	Salmonella enterica subsp. enterica serovar Enteritidis str. SA20093543
S3	1412591	Salmonella enterica subsp. enterica serovar Enteritidis str. EC20130348
S3	1412615	Salmonella enterica subsp. enterica serovar Enteritidis str. EC20120925
S3	1412558	Salmonella enterica subsp. enterica serovar Enteritidis str. EC20120968
S3	1412556	Salmonella enterica subsp. enterica serovar Enteritidis str. EC20120496
S3	1412552	Salmonella enterica subsp. enterica serovar Enteritidis str. EC20120469
S3	1412610	Salmonella enterica subsp. enterica serovar Enteritidis str. EC20120738
S3	1412515	Salmonella enterica subsp. enterica serovar Enteritidis str. SA20094389
S3	1412613	Salmonella enterica subsp. enterica serovar Enteritidis str. EC20120917
S3	1412599	Salmonella enterica subsp. enterica serovar Enteritidis str. EC20100089
S3	1412489	Salmonella enterica subsp. enterica serovar Enteritidis str. SA20085285
S3	1412553	Salmonella enterica subsp. enterica serovar Enteritidis str. EC20120697
S3	1412513	Salmonella enterica subsp. enterica serovar Enteritidis str. SA20090435
S3	1412598	Salmonella enterica subsp. enterica serovar Enteritidis str. EC20100088
S3	1412518	Salmonella enterica subsp. enterica serovar Enteritidis str. SA20094642
S3	1412603	Salmonella enterica subsp. enterica serovar Enteritidis str. EC20120580
S3	1412544	Salmonella enterica subsp. enterica serovar Enteritidis str. EC20120505
S3	1412483	Salmonella enterica subsp. enterica serovar Enteritidis str. SA20121703
S3	1412573	Salmonella enterica subsp. enterica serovar Enteritidis str. EC20122045
S3	1412545	Salmonella enterica subsp. enterica serovar Enteritidis str. EC20120498
S3	1412505	Salmonella enterica subsp. enterica serovar Enteritidis str. SA20094301
S3	1412506	Salmonella enterica subsp. enterica serovar Enteritidis str. SA20083456
S3	1412533	Salmonella enterica subsp. enterica serovar Enteritidis str. EC20120775
S3	1412551	Salmonella enterica subsp. enterica serovar Enteritidis str. EC20121753
S3	1412617	Salmonella enterica subsp. enterica serovar Enteritidis str. EC20120927
S3	1147754	Salmonella enterica subsp. enterica serovar Enteritidis str. LA5
S3	1412578	Salmonella enterica subsp. enterica serovar Enteritidis str. EC20121990
S3	1412585	Salmonella enterica subsp. enterica serovar Enteritidis str. EC20090530
S3	1412559	Salmonella enterica subsp. enterica serovar Enteritidis str. EC20120677
S3	1412490	Salmonella enterica subsp. enterica serovar Enteritidis str. SA20083636
S3	1412519	Salmonella enterica subsp. enterica serovar Enteritidis str. SA20093950
S3	1412539	Salmonella enterica subsp. enterica serovar Enteritidis str. EC20111514
S3	1412549	Salmonella enterica subsp. enterica serovar Enteritidis str. EC20111510
S3	1412589	Salmonella enterica subsp. enterica serovar Enteritidis str. EC20130346
S3	1412524	Salmonella enterica subsp. enterica serovar Enteritidis str. SA20094079
S3	1412570	Salmonella enterica subsp. enterica serovar Enteritidis str. EC20120916
S3	1412550	Salmonella enterica subsp. enterica serovar Enteritidis str. EC20120722
S3	1412484	Salmonella enterica subsp. enterica serovar Enteritidis str. SA20094521
S3	1412474	Salmonella enterica subsp. enterica serovar Enteritidis str. SA19970769
S3	1412542	Salmonella enterica subsp. enterica serovar Enteritidis str. EC20120970
S3	1412509	Salmonella enterica subsp. enterica serovar Enteritidis str. SA20093784
S3	1412579	Salmonella enterica subsp. enterica serovar Enteritidis str. EC20121989
S3	1412497	Salmonella enterica subsp. enterica serovar Enteritidis str. SA19961622
S3	1412584	Salmonella enterica subsp. enterica serovar Enteritidis str. EC20100131
S3	1412461	Salmonella enterica subsp. enterica serovar Enteritidis str. EC20090332
S3	1412510	Salmonella enterica subsp. enterica serovar Enteritidis str. SA20093977
S3	1412463	Salmonella enterica subsp. enterica serovar Enteritidis str. EC20090884
S3	1412522	Salmonella enterica subsp. enterica serovar Enteritidis str. SA20093538
S3	1412529	Salmonella enterica subsp. enterica serovar Enteritidis str. EC20120200
S3	1412492	Salmonella enterica subsp. enterica serovar Enteritidis str. SA20095440
S3	1412451	Salmonella enterica subsp. enterica serovar Enteritidis str. EC20110223
S3	1412577	Salmonella enterica subsp. enterica serovar Enteritidis str. EC20122022
S3	1412480	Salmonella enterica subsp. enterica serovar Enteritidis str. SA20084644
S3	1412475	Salmonella enterica subsp. enterica serovar Enteritidis str. SA20093266
S3	1412612	Salmonella enterica subsp. enterica serovar Enteritidis str. EC20120774
S3	1412547	Salmonella enterica subsp. enterica serovar Enteritidis str. EC20120229
S3	1412459	Salmonella enterica subsp. enterica serovar Enteritidis str. EC20090193
S3	550537	Salmonella enterica subsp. enterica serovar Enteritidis str. P125109
S3	1412595	Salmonella enterica subsp. enterica serovar Enteritidis str. EC20121178
S3	1412614	Salmonella enterica subsp. enterica serovar Enteritidis str. EC20120918
S3	1412469	Salmonella enterica subsp. enterica serovar Enteritidis str. EC20120007
S3	1412478	Salmonella enterica subsp. enterica serovar Enteritidis str. SA20084824
S3	1412504	Salmonella enterica subsp. enterica serovar Enteritidis str. SA20094350
S3	1412538	Salmonella enterica subsp. enterica serovar Enteritidis str. EC20111515
S3	1412503	Salmonella enterica subsp. enterica serovar Enteritidis str. SA20094803
S3	1412604	Salmonella enterica subsp. enterica serovar Enteritidis str. EC20120581
S3	1412498	Salmonella enterica subsp. enterica serovar Enteritidis str. SA19983126
S3	1412473	Salmonella enterica subsp. enterica serovar Enteritidis str. SA19970510
S3	1412608	Salmonella enterica subsp. enterica serovar Enteritidis str. EC20120687
S3	1412586	Salmonella enterica subsp. enterica serovar Enteritidis str. EC20100100
S3	1412462	Salmonella enterica subsp. enterica serovar Enteritidis str. EC20090531
S2	192954	Salmonella enterica subsp. enterica serovar Mbandaka
S3	984237	Salmonella enterica subsp. enterica serovar Mbandaka str. ATCC 51958
S2	57743	Salmonella enterica subsp. enterica serovar Weltevreden
S3	1173939	Salmonella enterica subsp. enterica serovar Weltevreden str. 1655
S3	936157	Salmonella enterica subsp. enterica serovar Weltevreden str. 2007-60-3289-1
S2	58712	Salmonella enterica subsp. enterica serovar Anatum
S3	1454585	Salmonella enterica subsp. enterica serovar Anatum str. USDA-ARS-USMARC-1735
S3	1454589	Salmonella enterica subsp. enterica serovar Anatum str. USDA-ARS-USMARC-1728
S3	1454593	Salmonella enterica subsp. enterica serovar Anatum str. USDA-ARS-USMARC-1765
S3	1454594	Salmonella enterica subsp. enterica serovar Anatum str. USDA-ARS-USMARC-1766
S3	1454584	Salmonella enterica subsp. enterica serovar Anatum str. USDA-ARS-USMARC-1727
S3	1399029	Salmonella enterica subsp. enterica serovar Anatum str. CFSAN003961
S3	984211	Salmonella enterica subsp. enterica serovar Anatum str. ATCC BAA-1592
S3	1454596	Salmonella enterica subsp. enterica serovar Anatum str. USDA-ARS-USMARC-1781
S3	1454590	Salmonella enterica subsp. enterica serovar Anatum str. USDA-ARS-USMARC-1175
S3	1454583	Salmonella enterica subsp. enterica serovar Anatum str. USDA-ARS-USMARC-1783
S3	1454588	Salmonella enterica subsp. enterica serovar Anatum str. USDA-ARS-USMARC-1677
S3	1454592	Salmonella enterica subsp. enterica serovar Anatum str. CDC 06-0532
S3	1454587	Salmonella enterica subsp. enterica serovar Anatum str. USDA-ARS-USMARC-1676
S3	1454586	Salmonella enterica subsp. enterica serovar Anatum str. USDA-ARS-USMARC-1736
S2	2926665	Salmonella enterica subsp. enterica serovar Abeokuta
S2	28144	Salmonella enterica subsp. enterica serovar Derby
S3	1401650	Salmonella enterica subsp. enterica serovar Derby str. T12
S2	90105	Salmonella enterica subsp. enterica serovar Saintpaul
S3	702982	Salmonella enterica subsp. enterica serovar Saintpaul str. SARA26
S2	90370	Salmonella enterica subsp. enterica serovar Typhi
S3	220341	Salmonella enterica subsp. enterica serovar Typhi str. CT18
S3	497977	Salmonella enterica subsp. enterica serovar Typhi str. 404ty
S3	209261	Salmonella enterica subsp. enterica serovar Typhi str. Ty2
S3	527001	Salmonella enterica subsp. enterica serovar Typhi str. Ty21a
S3	1132507	Salmonella enterica subsp. enterica serovar Typhi str. P-stx-12
S2	70803	Salmonella enterica subsp. enterica serovar Minnesota
S3	1124956	Salmonella enterica subsp. enterica serovar Minnesota str. ATCC 49284
S2	913070	Salmonella enterica subsp. enterica serovar Gaminara
S3	1242094	Salmonella enterica subsp. enterica serovar Gaminara str. SA20063285
S2	2500153	Salmonella enterica subsp. enterica serovar Karamoja
S2	1151001	Salmonella enterica subsp. enterica serovar Napoli
S2	595	Salmonella enterica subsp. enterica serovar Infantis
S3	596155	Salmonella enterica subsp. enterica serovar Infantis str. SARB27
S3	1329901	Salmonella enterica subsp. enterica serovar Infantis str. 119944
S2	1242080	Salmonella enterica subsp. enterica serovar Djakarta
S3	1242091	Salmonella enterica subsp. enterica serovar Djakarta str. S-1087
S2	28150	Salmonella enterica subsp. enterica serovar Senftenberg
S3	749965	Salmonella enterica subsp. enterica serovar Senftenberg str. 361154004
S2	211968	Salmonella enterica subsp. enterica serovar Albany
S3	1173798	Salmonella enterica subsp. enterica serovar Albany str. ATCC 51960
S2	436295	Salmonella enterica subsp. enterica serovar Poona
S3	1124962	Salmonella enterica subsp. enterica serovar Poona str. ATCC BAA-1673
S2	1243577	Salmonella enterica subsp. enterica serovar Milwaukee
S3	1243578	Salmonella enterica subsp. enterica serovar Milwaukee str. SA19950795
S2	598	Salmonella enterica subsp. enterica serovar Rubislaw
S3	938143	Salmonella enterica subsp. enterica serovar Rubislaw str. ATCC 10717
S2	486994	Salmonella enterica subsp. enterica serovar Hvittingfoss
S3	1242097	Salmonella enterica subsp. enterica serovar Hvittingfoss str. SA20014981
S2	115981	Salmonella enterica subsp. enterica serovar Montevideo
S3	1454607	Salmonella enterica subsp. enterica serovar Montevideo str. CDC 07-0954
S3	1454610	Salmonella enterica subsp. enterica serovar Montevideo str. CDC 2011K-1674
S3	763921	Salmonella enterica subsp. enterica serovar Montevideo str. 42N
S3	1454609	Salmonella enterica subsp. enterica serovar Montevideo str. CDC 2009K-0792
S3	1454604	Salmonella enterica subsp. enterica serovar Montevideo str. USDA-ARS-USMARC-1904
S3	1454603	Salmonella enterica subsp. enterica serovar Montevideo str. USDA-ARS-USMARC-1903
S3	1454612	Salmonella enterica subsp. enterica serovar Montevideo str. CDC 2013K-0218
S3	1454600	Salmonella enterica subsp. enterica serovar Montevideo str. USDA-ARS-USMARC-1912
S3	1454598	Salmonella enterica subsp. enterica serovar Montevideo str. USDA-ARS-USMARC-1901
S3	1454599	Salmonella enterica subsp. enterica serovar Montevideo str. USDA-ARS-USMARC-1900
S3	1454613	Salmonella enterica subsp. enterica serovar Montevideo str. CDC 2010K-0257
S3	1454608	Salmonella enterica subsp. enterica serovar Montevideo str. CDC 08-1942
S3	1454611	Salmonella enterica subsp. enterica serovar Montevideo str. CDC 2012K-1544
S3	1454601	Salmonella enterica subsp. enterica serovar Montevideo str. USDA-ARS-USMARC-1913
S3	1454606	Salmonella enterica subsp. enterica serovar Montevideo str. CDC 86-0391
S3	859199	Salmonella enterica subsp. enterica serovar Montevideo str. 507440-20
S3	745022	Salmonella enterica subsp. enterica serovar Montevideo str. 531954
S2	57045	Salmonella enterica subsp. enterica serovar Paratyphi B
S3	224729	Salmonella enterica subsp. enterica serovar Java
S3	1016998	Salmonella enterica subsp. enterica serovar Paratyphi B str. SPB7
S2	181798	Salmonella enterica subsp. enterica serovar Sloterdijk
S3	938141	Salmonella enterica subsp. enterica serovar Sloterdijk str. ATCC 15791
S2	58101	Salmonella enterica subsp. enterica serovar Waycross
S2	58096	Salmonella enterica subsp. enterica serovar Bareilly
S3	1182174	Salmonella enterica subsp. enterica serovar Bareilly str. CFSAN000669
S3	1173427	Salmonella enterica subsp. enterica serovar Bareilly str. CFSAN000189
S3	1182177	Salmonella enterica subsp. enterica serovar Bareilly str. CFSAN000752
S3	1183391	Salmonella enterica subsp. enterica serovar Bareilly str. CFSAN000968
S3	1182172	Salmonella enterica subsp. enterica serovar Bareilly str. CFSAN000661
S3	1208622	Salmonella enterica subsp. enterica serovar Bareilly str. CFSAN001118
S3	1173456	Salmonella enterica subsp. enterica serovar Bareilly str. CFSAN000228
S3	1173457	Salmonella enterica subsp. enterica serovar Bareilly str. CFSAN000191
S3	1182191	Salmonella enterica subsp. enterica serovar Bareilly str. CFSAN000961
S3	1208629	Salmonella enterica subsp. enterica serovar Bareilly str. CFSAN001112
S3	1208630	Salmonella enterica subsp. enterica serovar Bareilly str. CFSAN001115
S3	1182188	Salmonella enterica subsp. enterica serovar Bareilly str. CFSAN000958
S3	1182183	Salmonella enterica subsp. enterica serovar Bareilly str. CFSAN000954
S3	1182181	Salmonella enterica subsp. enterica serovar Bareilly str. CFSAN000952
S3	1182176	Salmonella enterica subsp. enterica serovar Bareilly str. CFSAN000700
S3	1173459	Salmonella enterica subsp. enterica serovar Bareilly str. CFSAN000211
S3	1182190	Salmonella enterica subsp. enterica serovar Bareilly str. CFSAN000960
S3	1208623	Salmonella enterica subsp. enterica serovar Bareilly str. CFSAN001140
S3	1182180	Salmonella enterica subsp. enterica serovar Bareilly str. CFSAN000951
S3	1173461	Salmonella enterica subsp. enterica serovar Bareilly str. CFSAN000212
S3	1182193	Salmonella enterica subsp. enterica serovar Bareilly str. CFSAN000963
S3	1183393	Salmonella enterica subsp. enterica serovar Bareilly str. CFSAN000970
S3	1182178	Salmonella enterica subsp. enterica serovar Bareilly str. CFSAN000753
S2	149390	Salmonella enterica subsp. enterica serovar London
S2	216804	Salmonella enterica subsp. enterica serovar Liverpool
S2	1962641	Salmonella enterica subsp. enterica serovar Birkenhead
S2	596	Salmonella enterica subsp. enterica serovar Muenchen
S2	1242079	Salmonella enterica subsp. enterica serovar Apapa
S3	1242088	Salmonella enterica subsp. enterica serovar Apapa str. SA20060561
S2	1243583	Salmonella enterica subsp. enterica serovar Onderstepoort
S3	1243584	Salmonella enterica subsp. enterica serovar Onderstepoort str. SA20060086
S2	340188	Salmonella enterica subsp. enterica serovar Cerro
S3	1410916	Salmonella enterica subsp. enterica serovar Cerro str. CFSAN001588
S2	98360	Salmonella enterica subsp. enterica serovar Dublin
S3	687860	Salmonella enterica subsp. enterica serovar Dublin str. ATCC 39184
S3	909945	Salmonella enterica subsp. enterica serovar Dublin str. SD3246
S3	439851	Salmonella enterica subsp. enterica serovar Dublin str. CT_02021853
S2	1242084	Salmonella enterica subsp. enterica serovar Krefeld
S3	1242106	Salmonella enterica subsp. enterica serovar Krefeld str. SA20030536
S2	1160769	Salmonella enterica subsp. enterica serovar Worthington
S2	192955	Salmonella enterica subsp. enterica serovar Kentucky
S3	1242102	Salmonella enterica subsp. enterica serovar Kentucky str. SA20030505
S3	439842	Salmonella enterica subsp. enterica serovar Kentucky str. CVM29188
S2	28147	Salmonella enterica subsp. enterica serovar Oranienburg
S3	997333	Salmonella enterica subsp. enterica serovar Oranienburg str. 0250
S2	2564349	Salmonella enterica subsp. enterica serovar Dessau
S2	189201	Salmonella enterica subsp. enterica serovar Cubana
S3	1271863	Salmonella enterica subsp. enterica serovar Cubana str. CFSAN002050
S2	913085	Salmonella enterica subsp. enterica serovar Wandsworth
S3	1243595	Salmonella enterica subsp. enterica serovar Wandsworth str. SA20092095
S2	594	Salmonella enterica subsp. enterica serovar Gallinarum
S3	550538	Salmonella enterica subsp. enterica serovar Gallinarum str. 287/91
S3	909947	Salmonella enterica subsp. enterica serovar Gallinarum str. SG9
S3	685040	Salmonella enterica subsp. enterica serovar Gallinarum str. 9184
S2	46626	Salmonella enterica subsp. enterica serovar Give
S2	260368	Salmonella enterica subsp. enterica serovar Bergen
S3	1240708	Salmonella enterica subsp. enterica serovar Bergen str. ST350
S2	1160736	Salmonella enterica subsp. enterica serovar Bispebjerg
S2	149388	Salmonella enterica subsp. enterica serovar Mikawasima
S2	611	Salmonella enterica subsp. enterica serovar Heidelberg
S3	1160717	Salmonella enterica subsp. enterica serovar Heidelberg str. B182
S3	454169	Salmonella enterica subsp. enterica serovar Heidelberg str. SL476
S3	1124936	Salmonella enterica subsp. enterica serovar Heidelberg str. 41578
S3	1271864	Salmonella enterica subsp. enterica serovar Heidelberg str. CFSAN002069
S3	1299044	Salmonella enterica subsp. enterica serovar Heidelberg str. CFSAN002064
S3	1029997	Salmonella enterica subsp. enterica serovar Heidelberg str. SARA35
S3	1128959	Salmonella enterica subsp. enterica serovar Heidelberg str. 41573
S3	1030005	Salmonella enterica subsp. enterica serovar Heidelberg str. N418
S2	1242081	Salmonella enterica subsp. enterica serovar Hillingdon
S3	1242096	Salmonella enterica subsp. enterica serovar Hillingdon str. N1529-D3
S2	82689	Salmonella enterica subsp. enterica serovar Muenster
S3	1124958	Salmonella enterica subsp. enterica serovar Muenster str. 0315
S3	1124959	Salmonella enterica subsp. enterica serovar Muenster str. 420
S2	2564310	Salmonella enterica subsp. enterica serovar Carmel
S2	2583588	Salmonella enterica subsp. enterica serovar 1,4,[5],12:i:-
S2	2021403	Salmonella enterica subsp. enterica serovar Adjame
S2	593905	Salmonella enterica subsp. enterica serovar Corvallis
S2	915158	Salmonella enterica subsp. enterica serovar Manchester
S3	1242108	Salmonella enterica subsp. enterica serovar Manchester str. ST278
S2	1077085	Salmonella enterica subsp. enterica serovar Fresno
S2	57741	Salmonella enterica subsp. enterica serovar Blockley
S2	149385	Salmonella enterica subsp. enterica serovar Hadar
S2	2024273	Salmonella enterica subsp. enterica serovar Sundsvall
S2	54388	Salmonella enterica subsp. enterica serovar Paratyphi A
S3	941189	Salmonella enterica subsp. enterica serovar Paratyphi A str. ATCC 11511
S3	554290	Salmonella enterica subsp. enterica serovar Paratyphi A str. AKU_12601
S3	295319	Salmonella enterica subsp. enterica serovar Paratyphi A str. ATCC 9150
S2	487004	Salmonella enterica subsp. enterica serovar Uganda
S2	913076	Salmonella enterica subsp. enterica serovar Johannesburg
S3	1242101	Salmonella enterica subsp. enterica serovar Johannesburg str. ST203
S2	58095	Salmonella enterica subsp. enterica serovar Agona
S3	454166	Salmonella enterica subsp. enterica serovar Agona str. SL483
S3	1406860	Salmonella enterica subsp. enterica serovar Agona str. 24249
S3	1072590	Salmonella enterica subsp. enterica serovar Agona str. 392869-2
S3	1124917	Salmonella enterica subsp. enterica serovar Agona str. 460004 2-1
S2	286783	Salmonella enterica subsp. enterica serovar Indiana
S2	363569	Salmonella enterica subsp. enterica serovar Javiana
S3	1267753	Salmonella enterica subsp. enterica serovar Javiana str. CFSAN001992
S2	570935	Salmonella enterica subsp. enterica serovar Pomona
S3	941188	Salmonella enterica subsp. enterica serovar Pomona str. ATCC 10729
S2	1243590	Salmonella enterica subsp. enterica serovar Quebec
S3	1243591	Salmonella enterica subsp. enterica serovar Quebec str. S-1267
S2	58097	Salmonella enterica subsp. enterica serovar Bovismorbificans
S3	1320309	Salmonella enterica subsp. enterica serovar Bovismorbificans str. 3114
S2	2511819	Salmonella enterica subsp. enterica serovar Brancaster
S2	119912	Salmonella enterica subsp. enterica serovar Choleraesuis
S3	321314	Salmonella enterica subsp. enterica serovar Choleraesuis str. SC-B67
S3	904139	Salmonella enterica subsp. enterica serovar Choleraesuis str. SCSA50
S3	938142	Salmonella enterica subsp. enterica serovar Choleraesuis str. ATCC 10708
S2	286782	Salmonella enterica subsp. enterica serovar Stanleyville
S3	1194159	Salmonella enterica subsp. enterica serovar Stanleyville str. CFSAN000624
S2	28142	Salmonella enterica subsp. enterica serovar Berta
S2	1242078	Salmonella enterica subsp. enterica serovar Antsalova
S3	1242087	Salmonella enterica subsp. enterica serovar Antsalova str. S01-0511
S2	149391	Salmonella enterica subsp. enterica serovar Braenderup
S3	930771	Salmonella enterica subsp. enterica serovar Braenderup str. ATCC BAA-664
S2	29482	Salmonella enterica subsp. enterica serovar Abony
S3	1029983	Salmonella enterica subsp. enterica serovar Abony str. 0014
S2	143221	Salmonella enterica subsp. enterica serovar Tennessee
S3	1003191	Salmonella enterica subsp. enterica serovar Tennessee str. TXSC_TXSC08-19
S2	600	Salmonella enterica subsp. enterica serovar Thompson
S3	935705	Salmonella enterica subsp. enterica serovar Thompson str. ATCC 8391
S3	1064551	Salmonella enterica subsp. enterica serovar Thompson str. RM6836
S2	192953	Salmonella enterica subsp. enterica serovar Stanley
S2	440524	Salmonella enterica subsp. enterica serovar 4,[5],12:i:-
S3	866913	Salmonella enterica subsp. enterica serovar 4,[5],12:i:- str. 08-1736
S2	149387	Salmonella enterica subsp. enterica serovar Brandenburg
S2	913074	Salmonella enterica subsp. enterica serovar Inverness
S3	941187	Salmonella enterica subsp. enterica serovar Inverness str. ATCC 10720
S2	340190	Salmonella enterica subsp. enterica serovar Schwarzengrund
S3	439843	Salmonella enterica subsp. enterica serovar Schwarzengrund str. CVM19633
S2	1243585	Salmonella enterica subsp. enterica serovar Ouakam
S3	1243586	Salmonella enterica subsp. enterica serovar Ouakam str. SA20034636
S2	224727	Salmonella enterica subsp. enterica serovar Kottbus
S2	55400	Salmonella enterica subsp. enterica serovar Borreze
S3	1242089	Salmonella enterica subsp. enterica serovar Borreze str. SA20041063
S2	117541	Salmonella enterica subsp. enterica serovar Ohio
S2	1129117	Salmonella enterica subsp. enterica serovar Nitra
S2	48409	Salmonella enterica subsp. enterica serovar Virchow
S3	1249525	Salmonella enterica subsp. enterica serovar Virchow str. SVQ1
S3	465517	Salmonella enterica subsp. enterica serovar Virchow str. SL491
S2	28146	Salmonella enterica subsp. enterica serovar Moscow
S3	1243579	Salmonella enterica subsp. enterica serovar Moscow str. S-1843
S2	340189	Salmonella enterica subsp. enterica serovar Manhattan
S2	149386	Salmonella enterica subsp. enterica serovar Chester
S3	941190	Salmonella enterica subsp. enterica serovar Chester str. ATCC 11997
S2	486993	Salmonella enterica subsp. enterica serovar Eastbourne
S2	57046	Salmonella enterica subsp. enterica serovar Paratyphi C
S3	476213	Salmonella enterica subsp. enterica serovar Paratyphi C str. RKS4594
S2	1151172	Salmonella enterica subsp. enterica serovar Abaetetuba
S3	1208611	Salmonella enterica subsp. enterica serovar Abaetetuba str. ATCC 35640
S2	605	Salmonella enterica subsp. enterica serovar Pullorum
S3	1029979	Salmonella enterica subsp. enterica serovar Pullorum str. ATCC 9120
S2	134047	Salmonella enterica subsp. enterica serovar Bredeney
S3	1194154	Salmonella enterica subsp. enterica serovar Bredeney str. CFSAN001080
S2	604	Salmonella enterica subsp. enterica serovar Gallinarum/Pullorum
S3	1225522	Salmonella enterica subsp. enterica serovar Gallinarum/Pullorum str. CDC1983-67
S2	1243599	Salmonella enterica subsp. enterica serovar Yovokome
S3	1243600	Salmonella enterica subsp. enterica serovar Yovokome str. S-1850
S2	2579247	Salmonella enterica subsp. enterica serovar Rough O:-:-
S2	2564534	Salmonella enterica subsp. enterica serovar Hissar
S2	356621	Salmonella enterica subsp. enterica serovar Westhampton
S2	165302	Salmonella enterica subsp. enterica serovar Reading
S2	486999	Salmonella enterica subsp. enterica serovar Meleagridis
S2	358771	Salmonella enterica subsp. enterica serovar Kedougou
S2	1242083	Salmonella enterica subsp. enterica serovar Koessen
S3	1242105	Salmonella enterica subsp. enterica serovar Koessen str. S-1501
S2	1160741	Salmonella enterica subsp. enterica serovar Crossness
S3	1242090	Salmonella enterica subsp. enterica serovar Crossness str. 1422-74
S2	29474	Salmonella enterica subsp. enterica serovar California
S2	260678	Salmonella enterica subsp. enterica serovar Goldcoast
S2	29472	Salmonella enterica subsp. enterica serovar Panama
S3	1124961	Salmonella enterica subsp. enterica serovar Panama str. ATCC 7378
S2	486990	Salmonella enterica subsp. enterica serovar Copenhagen
S2	1967643	Salmonella enterica subsp. enterica serovar Albert
S2	399583	Salmonella enterica subsp. enterica serovar Blegdam
S3	1240694	Salmonella enterica subsp. enterica serovar Blegdam str. S-1824
S2	932733	Salmonella enterica subsp. enterica serovar Bardo
S2	1911681	Salmonella enterica subsp. enterica serovar Hayindogo
S2	2077273	Salmonella enterica subsp. enterica serovar Lubbock
S2	367181	Salmonella enterica subsp. enterica serovar Newlands
S2	399587	Salmonella enterica subsp. enterica serovar Rissen
S2	1160757	Salmonella enterica subsp. enterica serovar Lomita
S2	179997	Salmonella enterica subsp. enterica serovar Havana
S2	149384	Salmonella enterica subsp. enterica serovar Wien
S2	1967595	Salmonella enterica subsp. enterica serovar 6,7:c:1,5
S2	353569	Salmonella enterica subsp. enterica serovar 4,12:i:-
S2	399586	Salmonella enterica subsp. enterica serovar Orion
S1	59202	Salmonella enterica subsp. salamae
S2	1243601	Salmonella enterica subsp. salamae serovar 55:k:z39
S3	1243602	Salmonella enterica subsp. salamae serovar 55:k:z39 str. 1315K
S2	1710356	Salmonella enterica subsp. salamae serovar 57:z29:z42
S2	2500152	Salmonella enterica subsp. salamae serovar 42:r:-
S2	2577858	Salmonella enterica subsp. salamae serovar 56:b:[1,5]
S2	2577863	Salmonella enterica subsp. salamae serovar 56:z10:e,n,x
S1	59204	Salmonella enterica subsp. diarizonae
S2	1192842	Salmonella enterica subsp. diarizonae serovar 48:i:z
S2	1243615	Salmonella enterica subsp. diarizonae serovar 65:c:z
S3	1243616	Salmonella enterica subsp. diarizonae serovar 65:c:z str. SA20044251
S2	2339227	Salmonella enterica subsp. diarizonae serovar 61:k:1,5,(7)
S2	1173779	Salmonella enterica subsp. diarizonae serovar 60:r:e,n,x,z15
S2	1243611	Salmonella enterica subsp. diarizonae serovar 50:k:z
S3	1243612	Salmonella enterica subsp. diarizonae serovar 50:k:z str. MZ0080
S1	59208	Salmonella enterica subsp. VII
S2	41520	Salmonella enterica subsp. VII serovar 1,40:g,z51:--
S1	59203	Salmonella enterica subsp. arizonae
S2	41514	Salmonella enterica subsp. arizonae serovar 62:z4,z23:-
S2	1243607	Salmonella enterica subsp. arizonae serovar 63:g,z51:-
S2	41515	Salmonella enterica subsp. arizonae serovar 62:z36:-
S3	1386967	Salmonella enterica subsp. arizonae serovar 62:z36:- str. RKS2983
S1	59205	Salmonella enterica subsp. houtenae
S2	2729104	Salmonella enterica subsp. houtenae serovar 43:z4
S2	1299291	Salmonella enterica subsp. houtenae str. CFSAN000552
S2	523831	Salmonella enterica subsp. houtenae str. ATCC BAA-1581
S2	1967611	Salmonella enterica subsp. houtenae serovar 45:g,z51:-
S1	59207	Salmonella enterica subsp. indica
S	54736	Salmonella bongori
S1	41527	Salmonella bongori serovar 48:z41:--
S2	1382510	Salmonella bongori serovar 48:z41:-- str. RKS3044
S1	1173775	Salmonella bongori serovar 40:z35:-
S1	1197719	Salmonella bongori N268-08
S1	2577118	Salmonella bongori serovar 48:z81:-
S1	1299282	Salmonella bongori CFSAN000510
S1	59245	Salmonella bongori serovar 66:z41:-
S2	1243617	Salmonella bongori serovar 66:z41:- str. SA19983605
S1	218493	Salmonella bongori NCTC 12419
G1	2614656	unclassified Salmonella
S	599	Salmonella sp.
S	2879113	Salmonella sp. JXY0409-18
S	2874627	Salmonella sp. A7
S	2991700	Salmonella sp. 2018103
S	2500542	Salmonella sp. SSDFZ54
S	2725417	Salmonella sp. SCFS4
S	2979871	Salmonella sp. 3C
S	1179813	Salmonella sp. 40
S	2878546	Salmonella sp. A39
S	2745890	Salmonella sp. SJTUF14076
S	2745893	Salmonella sp. SJTUF14154
S	2500543	Salmonella sp. SSDFZ69
S	2745892	Salmonella sp. SJTUF14152
S	2745891	Salmonella sp. SJTUF14146
S	2833772	Salmonella sp. SJTUF15034
S	1179812	Salmonella sp. 14
S	2745895	Salmonella sp. SJTUF14178
S	2833771	Salmonella sp. SJTUF14523
S	2876620	Salmonella sp. A29-2
S	2816951	Salmonella sp. SAL-045
S	2204208	Salmonella sp. FORC89
S	2745894	Salmonella sp. SJTUF14170
S	2816953	Salmonella sp. SAL-020
S	2686305	Salmonella sp. S13
S	2816952	Salmonella sp. SAL-007
S	1179814	Salmonella sp. 96A-29192
S	2780085	Salmonella sp. D5-9891
G	1330547	Kosakonia
G1	2632876	unclassified Kosakonia
S	2980557	Kosakonia sp. ML.JS2a
S	2725560	Kosakonia sp. SMBL-WEM22
S	2067958	Kosakonia sp. MUSA4
S	2492396	Kosakonia sp. CCTCC M2018092
S	208223	Kosakonia cowanii
S1	1300165	Kosakonia cowanii JCM 10956 = DSM 18146
S	1158459	Kosakonia sacchari
S1	1235834	Kosakonia sacchari SP1
S	283686	Kosakonia radicincitans
S	1646340	Kosakonia pseudosacchari
S	551989	Kosakonia arachidis
S	1005665	Kosakonia oryzendophytica
S	497725	Kosakonia oryzae
G	83654	Leclercia
S	83655	Leclercia adecarboxylata
G1	2627398	unclassified Leclercia
S	2714951	Leclercia sp. 29361
S	2681307	Leclercia sp. J807
S	2282310	Leclercia sp. W6
S	2282309	Leclercia sp. W17
S	2681308	Leclercia sp. 119287
S	2898725	Leclercia sp. G3L
S	1920114	Leclercia sp. LSNIH1
S	2681309	Leclercia sp. Colony189
S	1898428	Leclercia sp.
S	2815358	Leclercia pneumoniae
G	413496	Cronobacter
S	28141	Cronobacter sakazakii
S1	1138308	Cronobacter sakazakii ES15
S1	290339	Cronobacter sakazakii ATCC BAA-894
S1	956149	Cronobacter sakazakii SP291
S	1163710	Cronobacter condimenti
S1	1073999	Cronobacter condimenti 1330
S	413497	Cronobacter dublinensis
S1	413498	Cronobacter dublinensis subsp. dublinensis
S2	1159554	Cronobacter dublinensis subsp. dublinensis LMG 23823
S	535744	Cronobacter universalis
S1	1074000	Cronobacter universalis NCTC 9529
S	413503	Cronobacter malonaticus
S1	1159491	Cronobacter malonaticus LMG 23826
G1	2649764	unclassified Cronobacter
S	1906275	Cronobacter sp. JZ38
S	413501	Cronobacter muytjensii
S1	1159613	Cronobacter muytjensii ATCC 51329
F1	191675	Enterobacteriaceae incertae sedis
F2	84563	ant, tsetse, mealybug, aphid, etc. endosymbionts
F3	84564	ant endosymbionts
G	203804	Candidatus Blochmannia
G1	711328	unclassified Candidatus Blochmannia
S	700220	Blochmannia endosymbiont of Camponotus sp.
S	2681986	Blochmannia endosymbiont of Camponotus nipponensis
S	1505596	Blochmannia endosymbiont of Polyrhachis (Hedomyrma) turneri
S	1505597	Blochmannia endosymbiont of Camponotus (Colobopsis) obliquus
S	2681987	Blochmannia endosymbiont of Colobopsis nipponica
S	2945587	Blochmannia endosymbiont of Camponotus modoc
S	2945589	Blochmannia endosymbiont of Camponotus sp. C-046
S	2945588	Blochmannia endosymbiont of Camponotus sp. C-003
S	251540	Candidatus Blochmannia vicinus
S	251535	Candidatus Blochmannia vafer
S1	859654	Candidatus Blochmannia vafer str. BVAF
S	251538	Candidatus Blochmannia ocreatus
S	108080	Candidatus Blochmannia herculeanus
S	101534	Candidatus Blochmannia pennsylvanicus
S1	291272	Candidatus Blochmannia pennsylvanicus str. BPEN
S	251542	Candidatus Blochmannia chromaiodes
S1	1240471	Candidatus Blochmannia chromaiodes str. 640
F3	146507	aphid secondary symbionts
G	568987	Candidatus Hamiltonella
S	138072	Candidatus Hamiltonella defensa
S1	672795	Candidatus Hamiltonella defensa (Bemisia tabaci)
S1	572265	Candidatus Hamiltonella defensa 5AT (Acyrthosiphon pisum)
S	1199245	secondary endosymbiont of Ctenarytaina eucalypti
S	134287	secondary endosymbiont of Heteropsylla cubana
G	568988	Candidatus Regiella
S	138073	Candidatus Regiella insecticola
S1	663321	Candidatus Regiella insecticola LSR1
G	801	Symbiopectobacterium
S	2871826	Symbiopectobacterium purcellii
G1	2794573	unclassified Symbiopectobacterium
S	2794574	Candidatus Symbiopectobacterium sp. 'North America'
G	1906657	Candidatus Doolittlea
S	1778262	Candidatus Doolittlea endobia
G	1906661	Candidatus Gullanella
S	1070130	Candidatus Gullanella endobia
G	1906659	Candidatus Hoaglandella
S	1778263	Candidatus Hoaglandella endobia
G	472825	Candidatus Purcelliella
S	472834	Candidatus Purcelliella pentastirinorum
G	1682492	Candidatus Tachikawaea
S	1410383	Candidatus Tachikawaea gelatinosa
G	1906660	Candidatus Mikella
S	1778264	Candidatus Mikella endobia
G	1302410	Candidatus Annandia
S	1345117	Candidatus Annandia pinicola
S	1302411	Candidatus Annandia adelgestsuga
F3	199891	mealybug secondary endosymbionts
S	1835721	secondary endosymbiont of Trabutina mannipara
G	158483	Cedecea
S	158822	Cedecea neteri
G1	2649846	unclassified Cedecea
S	2545798	Cedecea sp. FDAARGOS_727
S	158823	Cedecea lapagei
G	1330545	Lelliottia
S	61646	Lelliottia amnigena
G1	2642424	unclassified Lelliottia
S	2153385	Lelliottia sp. WB101
S	2067959	Lelliottia sp. AC1
G	82976	Buttiauxella
G1	2634062	unclassified Buttiauxella
S	2986951	Buttiauxella sp. WJP83
S	2479367	Buttiauxella sp. 3AFRM03
S	82977	Buttiauxella agrestis
S	82989	Buttiauxella ferragutiae
G	579	Kluyvera
S	61648	Kluyvera intermedia
S	51288	Kluyvera ascorbata
G1	2619995	unclassified Kluyvera
S	2873269	Kluyvera sp. CRP
S	2774055	Kluyvera genomosp. 3
S	580	Kluyvera cryocrescens
S	2774054	Kluyvera genomosp. 2
S	73098	Kluyvera georgiana
G	1330546	Pluralibacter
S	61647	Pluralibacter gergoviae
S	1334193	[Enterobacter] lignolyticus
S1	701347	[Enterobacter] lignolyticus SCF1
G	702	Plesiomonas
S	703	Plesiomonas shigelloides
G	1903434	Atlantibacter
S	565	Atlantibacter hermannii
S	255519	Atlantibacter subterranea
G	447792	Phytobacter
S	1972431	Phytobacter ursingii
S	395631	Phytobacter diazotrophicus
G1	2625049	unclassified Phytobacter
S	1756993	Phytobacter sp. SCO41
F1	36866	unclassified Enterobacteriaceae
S	2675792	Enterobacteriaceae endosymbiont of Neohaemonia nigricornis
S	2675787	Enterobacteriaceae endosymbiont of Donacia tomentosa
S	2675791	Enterobacteriaceae endosymbiont of Macroplea mutica
S	2675790	Enterobacteriaceae endosymbiont of Macroplea appendiculata
S	2675794	Enterobacteriaceae endosymbiont of Plateumaris consimilis
S	2675793	Enterobacteriaceae endosymbiont of Plateumaris braccata
S	2675796	Enterobacteriaceae endosymbiont of Plateumaris rustica
S	2675795	Enterobacteriaceae endosymbiont of Plateumaris pusilla
S	2675781	Enterobacteriaceae endosymbiont of Donacia provostii
S	2675797	Enterobacteriaceae endosymbiont of Plateumaris sericea
S	2675785	Enterobacteriaceae endosymbiont of Donacia sparganii
S	2675772	Enterobacteriaceae endosymbiont of Donacia bicoloricornis
S	2675786	Enterobacteriaceae endosymbiont of Donacia thalassina
S	2675773	Enterobacteriaceae endosymbiont of Donacia cincticornis
S	2675789	Enterobacteriaceae endosymbiont of Donacia vulgaris
S	2675782	Enterobacteriaceae endosymbiont of Donacia proxima
S	2675774	Enterobacteriaceae endosymbiont of Donacia cinerea
S	2675779	Enterobacteriaceae endosymbiont of Donacia marginata
S	2675776	Enterobacteriaceae endosymbiont of Donacia crassipes
S	2675780	Enterobacteriaceae endosymbiont of Donacia piscatrix
S	2675784	Enterobacteriaceae endosymbiont of Donacia simplex
S	2675778	Enterobacteriaceae endosymbiont of Donacia fulgens
S	2675783	Enterobacteriaceae endosymbiont of Donacia semicuprea
S	2675775	Enterobacteriaceae endosymbiont of Donacia clavipes
S	2675777	Enterobacteriaceae endosymbiont of Donacia dentata
S	2675788	Enterobacteriaceae endosymbiont of Donacia versicolorea
G	2815296	Jejubacter
S	2579935	Jejubacter calystegiae
G	158876	Yokenella
S	158877	Yokenella regensburgei
G	2726810	Scandinavium
S	1851514	Scandinavium goeteborgense
G	1504576	Pseudocitrobacter
S	2891570	Pseudocitrobacter corydidari
S	1398493	Pseudocitrobacter faecalis
G	1335483	Shimwellia
S	563	Shimwellia blattae
S1	630626	Shimwellia blattae DSM 4481 = NBRC 105725
G	1649298	Siccibacter
S	1505757	Siccibacter colletis
G	2055880	Pseudescherichia
S	566	Pseudescherichia vulneris
G	620	Shigella
S	623	Shigella flexneri
S1	42897	Shigella flexneri 2a
S2	198214	Shigella flexneri 2a str. 301
S2	198215	Shigella flexneri 2a str. 2457T
S1	424720	Shigella flexneri Y
S1	374923	Shigella flexneri 1a
S1	1617964	Shigella flexneri 4c
S1	373383	Shigella flexneri 5
S2	373384	Shigella flexneri 5 str. 8401
S1	1282357	Shigella flexneri 2003036
S1	424717	Shigella flexneri 3a
S1	424718	Shigella flexneri 5a
S2	1086030	Shigella flexneri 5a str. M90T
S1	1282358	Shigella flexneri Shi06HN006
S1	591020	Shigella flexneri 2002017
S1	1435046	Shigella flexneri G1663
S1	1935181	Shigella flexneri 1c
S1	2049486	Shigella flexneri 7b
S1	1288825	Shigella flexneri 2b
S1	2924859	Shigella flexneri 7a
S1	41434	Shigella flexneri 1b
S	622	Shigella dysenteriae
S1	300267	Shigella dysenteriae Sd197
S1	1401327	Shigella dysenteriae WRSd3
S1	1401259	Shigella dysenteriae WRSd5
S1	984897	Shigella dysenteriae 1
S	621	Shigella boydii
S1	344609	Shigella boydii CDC 3083-94
S1	300268	Shigella boydii Sb227
S	624	Shigella sonnei
S1	216599	Shigella sonnei 53G
S1	300269	Shigella sonnei Ss046
G1	2629414	unclassified Shigella
S	2906475	Shigella sp. PIB
S	1072658	Shigella sp. MO17
S	1072659	Shigella sp. LN126
S	1892895	Shigella sp. FC1544
S	1892898	Shigella sp. FC1056
G	1177214	Candidatus Profftia
S	1177216	Candidatus Profftia tarda
G1	2735709	unclassified Candidatus Profftia
S	2864218	Candidatus Profftia sp. (ex Adelges kitamiensis)
S	1987921	Candidatus Profftia lariciata
G	401618	Candidatus Riesia
S	401619	Candidatus Riesia pediculicola
S1	515618	Candidatus Riesia pediculicola USDA
S	428411	Candidatus Riesia pediculischaeffi
S1	1401651	Candidatus Riesia pediculischaeffi PTSU
[truncated: 37,899 more rows]
